# Supplementary material for: Chromosome painting and its applications in cultivated and wild rice
Source: BMC Plant Biol. 2018 Jun 7;18:110. doi: 10.1186/s12870-018-1325-2 (PMC5991451; doi:10.1186/s12870-018-1325-2)
Supplement: Supplementary file 1 — The chromosome 9-specific oligo sequence data. (BED 1827 kb) [file 12870_2018_1325_MOESM1_ESM.bed]

chr09	15288787	15288831	TCAACATTGCTAAGTTATCCTAAGTTTATCCTATTTGCATCAGAA
chr09	12599166	12599210	CAACTGGAATTGGACGATATATGTGACGTGGAGGTCTAATTCTGC
chr09	2490685	2490729	TACTTAGGGTCATAAGGAACAGCTTCTCCATTTATAAAAGGCTCT
chr09	19816187	19816231	TGTTATTGCGGGATATTTAAAATTAACATGCGACGATGGCTTTTA
chr09	4574199	4574243	ATTATAGGTTGGGGAAGAAAACTTGAGGGAGATTAATTCTAATTA
chr09	2089578	2089622	CCATTTGGCCCTCGGAGGCTTAGAATTTGGGATCGTGCACACCAA
chr09	18547846	18547890	AGAAGTCCTCCCGAAAATTGAACCATCTCCTGAATTAATAAAGCA
chr09	20521248	20521292	TTGAAGAAATGAAGAGTCGCATCACTTGGATTGTAAGTTTGTTTC
chr09	14695874	14695918	AAATCCAATTGCGGTACCATATTAGCACAACAGAATTTCAAGCAA
chr09	3072278	3072322	TTGTCACTGAAAACTACTCATAGCAAAAGGATTATGCGAAAGGAT
chr09	12941260	12941304	CCATGGCCATATAGAAATGAAAGCAACAGAGTTTCCAGCATTTCT
chr09	16550627	16550671	TAAATAGTTTGTGTTAGACATGTTATCTATTATTCTATTTGCTTG
chr09	5280036	5280080	AAGTTCCAATAGTGCATACAACGTGTCAAGAAGCAAAAGCAGAAT
chr09	17878438	17878482	TCTATGATTCACAACAATTTGAACCATGTAGCTTCCTTGGGTTGT
chr09	17726766	17726810	AATTAAACTATATTCCATTCATCCTAAAATAACAACTTAGAACCG
chr09	1299832	1299876	AGGGCACTCGATTCTCTCCTTGGTGAGTTTCAGTATTCAAAATGC
chr09	7289046	7289090	TGTCATAACCCAATAACCCATGAATATGAACGGTGCCCTAGGGTC
chr09	21677335	21677379	CCACCACCACCGTCCACCGCCCACACCTCTGCTGGTCTCTCTCTG
chr09	2098089	2098133	AATAGGGGTAAAGATTAAATGATGTGTAATAGGGGATTAAATTCT
chr09	12392401	12392445	CAATTAGTTTGATAAATATTATATTGACTCTATCATTTTGAAAAT
chr09	16820510	16820554	TATTCTACTACCAACATTATTATCGGTAGAAATGAACTTAAACAT
chr09	15950305	15950349	TGTACTATGAACCACTCCTACCTTACATTATGGTGAGTATTATTT
chr09	914605	914649	AACTTGACTAAGAACTAATATTGGATATAACCATTAACCACTCAG
chr09	16271583	16271627	TGTAATCGACACAAACTCTAAGATGAATTGATAATCATAACAACG
chr09	20400491	20400535	TAGGGGTGATGGTTAGGGGCCCACCTGCTCGGCTCTTGGAGACAT
chr09	7203414	7203458	CAACTGAACTTTCACCATCTAGAAAATTTTGTACTAGTGTGTTTT
chr09	19925551	19925595	GTTGAGTTTGATATATTATAAGCAAATGTAACAATCGTCAGGTCC
chr09	5105387	5105431	GATTTGTTACTTGCTGGTATCAATCATGTGAACCAAAATATGCTC
chr09	12263249	12263293	GGCCTTAATTTAATCCGCTTTTAATTTAGGATATCAGTCACAACT
chr09	15591442	15591486	AAATAATGTTCAAATTTGTATACATGAGACTGCGCCAATGCTTGC
chr09	20287026	20287070	ATAAACACCATACTCGTATATATATGAACACTAGCTAATTTGTAG
chr09	8067455	8067499	TAAAGAAACGATGATGGTGTGATATGTTTGCGTGTTGAGTTACAG
chr09	1196443	1196487	CGATGTCGGGCGGTGGGGAATGCAAAGGTGGTGGCAACTGCAATA
chr09	19572402	19572446	TACATATATAATTTGAAATTCTGTTGGCATCTGTAGTATGGCAGG
chr09	15055203	15055247	ATCAAACAGAATTAAACAGCCAGATAACGCTTGCGGACGGATCAT
chr09	19926711	19926755	TAATAAAGTTCTTTGTTAAATATTCATGCCTTCATTAGTATTTTG
chr09	10920607	10920651	GGAGCCCAAATCCAGCCTCCCTAAGTTTCCCCTAGCCCGACGTTG
chr09	20853579	20853623	GCCCTCGCCGGATTCGTCCTACCATCCCAAATTAATTAACAAGTC
chr09	6010292	6010336	TTAAGTAGTATATATAGTAGATAGATTGCACTTTGGGCATATATT
chr09	4463150	4463194	CCCTGCCACGCTCAGCTTCTCCTACCTGCTAGCGCCGTCCGAGCT
chr09	962096	962140	CAAATGAAGTCTTATACGAGAAATCAAATGCGTACCTATTTCTTG
chr09	19466202	19466246	AACAGTATGTTCAGTGGCAGCGCACGGTTAACTGTTATTGTATGA
chr09	11538139	11538183	ATTCTTCATACTTCATTTATCAGATTCAACGCTCTGTATTCACCT
chr09	21659047	21659091	ATTATCAAGCAGGATTATTGTTCCATTAGAGTAGTTCAGTTAATA
chr09	22190759	22190803	TGAAAGTGATTCTGACTGTATAATGCTACCATAATCTATACAAAT
chr09	6791911	6791955	TTTTACACAGCAAAAGTTACATTATGTGCTATTTCTGTACCTCAC
chr09	17517305	17517349	TATTAATTAAGAAGTTTGAAATTTGACTGATCTTGATTAGAGAAA
chr09	10787057	10787101	ACTGTCATGCCATTTATTCTCGACTGACCAAAGAACCTTGTGAAT
chr09	18110902	18110946	AAACATATATACAATTTATACTTACGTGCCACTACTTTCTTAATA
chr09	592100	592144	AAAAGAAAAGAAAAGAAGAGCACGCTGATCCTACAAGAGTGGAAA
chr09	11113399	11113443	TCAGGAAGGTGCAAAATCCCTGAAATTATGCTCTGAATTGAGTAA
chr09	16697920	16697964	GAATCCGAACGAATCCAAAACAAAACGAACCAAAGCTGTGCGTGT
chr09	15134687	15134731	AGAACTGATTAGGCTACCTGATGTTTAGTTTCTTCCTGTTTCCTC
chr09	6061534	6061578	ACGAATCAAGTTTACATTGCAACATACATACACATATCCATAGCC
chr09	3065951	3065995	TGTTATTACATGTAACAAGCACCTAACAGTGTCATATATCTCTTA
chr09	19218268	19218312	CTTTGGGCAGGTAACACAATCAACATGATCCGTATTATTCCAACT
chr09	21316748	21316792	AGCCAGGGTAGATTTGAAATTGAATACTGGTACAAATGCAGGTGA
chr09	5161373	5161417	TTAACTGTATAAAATAAAATTATTGCATGACTATAACTTTCAAAC
chr09	12639848	12639892	TCACCGTCGATTGGGTTTGAGGATGTCGCTGACTTTGTTATTGAA
chr09	1616692	1616736	TATCGTATTAAAATTCCCGTTTTACATAATTCTTTGAACAGTACT
chr09	10155845	10155889	TAAAATTCGTTATTAATAGAAGACATATCCTTTTGAGTATCTTAC
chr09	9652160	9652204	AAAAGGCCCAAATCCTCCATCCACACATCCACATCGCTTCCGAGT
chr09	9839597	9839641	GTTACGGTCTAGTTTTCAATCGCCAGGTCGAGACTTTGAGCAGAT
chr09	18923612	18923656	AACGTGATAATCCAAACAATGCTAGCATATAACCCATTAATCGAG
chr09	3794532	3794576	GTGGACTGAGACCTTGATATTCTTGAACTGTTGTTATCCGTTGGT
chr09	21591988	21592032	TAGTGGATGTAACTGCCACTCACGCCACCACATGTTGAACCCAAT
chr09	20673458	20673502	CCGAGCAGGTGAGGGGATGAGAATCGAACAACACACATTCGCTCA
chr09	5026315	5026359	ATAAAGATAATTTTGCATCAATGAACAAAACCAGCACCTTATGTA
chr09	13972777	13972821	AGATCCGGCCGCCTCCATCCTTCCCCTTTCACCATCGCCGCTCTT
chr09	9221510	9221554	CGCCACATTACCGTACTCTCTTTGTTGCCCTTCCATTACATCAGT
chr09	7116008	7116052	ATGCATGCATTCTGTAATTTAAGTCGTATGTAAGAAGTCATATTT
chr09	13036663	13036707	GAGGACTGATGAAGGCTGGCGACCACACACGATAGAACACACGAG
chr09	7912989	7913033	TTATTTCGTACGAGTCTTTATATGAGTTCACTGGTTGGGACTTGA
chr09	13729820	13729864	TGGTACCATTTGTTCAACTAGGAAAGTAGGTAAGTGCAAGTAGTC
chr09	16202122	16202166	CAACGGCCATTTAAGTGTTTTGTAGACATGTTAGTGATAAAACCA
chr09	9194914	9194958	TGTTTGCCACGTCATAGAATACGTCATGTGTAGGAGGGTGTAAAA
chr09	20523777	20523821	CTACATATCCTAAATGCTAACAAATTCACATGAGATGAATTAATG
chr09	5210342	5210386	CAGCGCTACATTAGTCGTCTGTTCTCACTGTCCTCGATTCTCTTT
chr09	7272152	7272196	TATCTTACATACATAATCAGCCTTAAATTTTGTATAATTCTGATC
chr09	9506449	9506493	TACCTCATTGGATCGAACACATCACCTTCGTGGGGCGCGCCAATG
chr09	20866209	20866253	CATGATCCAATTATCTATATACAGAGTTCTCATCCAAAATCATAC
chr09	3914001	3914045	TAGAATGCATGTTAGGTATCCAAGTGGGTTTGTGTAGACATGCTG
chr09	13612186	13612230	CAAAAGGCAAATATTCCTCACATGAAAAGCCTGCTGAGAGAAGAG
chr09	9612790	9612834	ATATATATATTTTCCTTTAGAGCTTTAATCGTGTGTAGATGATAA
chr09	10268946	10268990	ATAGGACACTCTTAATTAAAACAACGTCATTAATCATTGGTTCAT
chr09	19417584	19417628	CCCTCGACCCAATAAAATCCGAAATTCTAAACAAACAATTCTTGC
chr09	21613174	21613218	AGCCACACGGACGGACTAGTGCTTGCCGTGTTGCATGGGCTTGTG
chr09	16442902	16442946	TTTTCTTTGTATGATTACTGTCCAATTATACCCTGAATTGTGAGT
chr09	21826317	21826361	AGAACATGATCTCCTTCTGACCTACCATCATGTTTTAAATTGTAG
chr09	1211248	1211292	GGTGACGATGGCAGCAACAACGATATGGTGAAGAAATCAAGGACC
chr09	997250	997294	TTCAATGACGCACTAACAAACTATAGATTTCTTTTCGTTGAACAA
chr09	20797388	20797432	CAGCTCCATGACTCAACAGCAAACAACATGTCAACATACGCCAAA
chr09	2096911	2096955	CTCGAGAATCTTCCAGCCTCGCCGAGCTACATGAATGACTAGGGA
chr09	14826099	14826143	TTGACAAATGACAACGAAGAGTGTTTATAAAGTGAGTGTCCTGAC
chr09	17451212	17451256	TAAACCAATCTGATGCACTGGTTCATTTTATTGGTTCGATCTGTG
chr09	19517859	19517903	AAAAGGTCCAGTTCTTCTCTCCTGCCATTTCAGCGAATTCAGCTA
chr09	11905171	11905215	GAAGAATTCGACCTGTTTCTGTATTTCTGCATCTGTGATTCGTCC
chr09	17339542	17339586	TTAACTTTACCACACTTTGTAACTAGCAATTTGTTCGCTAACTTA
chr09	7827907	7827951	TTGCTATGGTATGGTATATATTGTTACCTTATACTCCATATTTGA
chr09	8518866	8518910	AGAAGGGTTGTAGAGGGAGAGAGGACAAGAGAGAAGAAGGATCTG
chr09	22391108	22391152	TCCCTATTCCTGGTGTACTCCATACTTAATCCAGTGTACTAGGCT
chr09	22529587	22529631	ATATACTGAATTGCCAATTTATTGCCTGTTTGTACATTTTGAAAG
chr09	16351471	16351515	ATAGGATCCTATCTGCGTCCACGTTTCAATAAACACTGAGCTCAA
chr09	22457760	22457804	TAGGCCACCATTTATAGGGCGCGTGATCAGTGAAATGTACAATTA
chr09	21840002	21840046	CTTATGCGTCGTTTGAAATACAGGTAATTGGATAAATTTTCTGGA
chr09	18547740	18547784	GATTCAGTCAAGTAAAACATGGTAAATTTCCGTACAAGTAATTAA
chr09	9249457	9249501	CCGGTCAAATAAATGATTCATAAATAGAAAGACATGACGATTGAA
chr09	22113339	22113383	CTTGTACCGCTCGGCCAGTCCCTCCCACGGCGGCCACCTCATCTC
chr09	6779847	6779891	AACTGTTGGATCAAGTATTAGTCAGGTTGATATTGCACATATGTA
chr09	14009012	14009056	GACGTCGGCTGGTCTCCCTTCCTTTCTCCTCCCACGCTTGAAACA
chr09	13926557	13926601	TAGAGCGAATTTACTATTTTACCCTTTATTCCTCTTCATCGATGT
chr09	20404263	20404307	TGTGTGTGTGTTTCTGCTTGCTCCTGATTCCTGAACTGTATTTGC
chr09	12160253	12160297	GCGCGATACACCCTTGTCTCCTCACTTAATTTCCTATCTAATTGG
chr09	9654787	9654831	CGGCTTAGCTACTGAATCCCCTGAATTGTAATCTTGCTTCACTTT
chr09	13185924	13185968	CTTGCTAGGCCATAATCATTGCTCATTCAATCGCAACACAACTGC
chr09	15966153	15966197	ACATCGTAACACGCTATTTGTACCAAGCGAAGGTCACGGGATCAA
chr09	13037038	13037082	AGAATAATTTACCGGCATTAATCCGCTAAATATAACTAAAACGTT
chr09	17173956	17174000	ACCCCTTTACAGGTGGTCTAAAATAATACCCGCCGGTGAAAATAT
chr09	19169734	19169778	GCGGCGGCTTCTCCTCGTTGTCTCACGGCATGATGTCACTTAGAT
chr09	17307534	17307578	CGAGAGCGGGAGAAGAGAAGCAGCTTGATAGTTTACAGAAGCAGC
chr09	19771894	19771938	AATATCTTACATGATGACTTTGATATGAGGATCCCTAAGAAGAGT
chr09	7293375	7293419	TTGCAGCAAATAAAGGTGGTTCTTGTTTCTACTACTGACATGGAA
chr09	20344376	20344420	GTATGCCCACGTATATTCTAGTTGCTCTTTGGTTTGTGTGTCTCA
chr09	22052578	22052622	CAGATTCCTGTTTTCTTAAGACTACAACTGCTATTTATTAACATA
chr09	18374694	18374738	ATGGTGGAATTCTGAGCAAGAGAACTAAATGAATTTTGAAGAAGA
chr09	22862330	22862374	TATTCGTTCTGAGACAATCAAACTTCCTGCTATACACTAGGATAA
chr09	20223691	20223735	TTCATCGCTAAGATTGGAGTGGACCGAAAATTTAAATGATTGAGA
chr09	14610879	14610923	ACCATCCAATTAGAGACATAACAATAGCTAACAAGATGCCAATTA
chr09	18472538	18472582	TCTTCACAACCAAATAGAGAAGACATGAATTAAACTACAATCATG
chr09	16302378	16302422	CACGGGATAAACCAAGAACAATCGAGCTTTTCCAGATAGATCATT
chr09	806966	807010	CAAATTTGAATGAACGGCTAACATAATAGAGATGATGTGACTTAA
chr09	5847975	5848019	GACCATCTTCCCCAACTTTTCTGGCATACAATATCACTGTATCTT
chr09	15812787	15812831	TATTACCACTAGTAGTAGAGGATATATGGGGTCAAAGAGAATCAT
chr09	17658850	17658894	AGGTTCCTTTTATAAACAGTCCGTGAGTAGGCTATCCAAACTTTC
chr09	16759979	16760023	TAGCCTTAGAGATTGTCCCTTTGCCGTCTAATCGTTGTTGCACCA
chr09	19780979	19781023	ATATGCCGTATATATATAACTAGGTGAATATCTCGTCACGTTGCT
chr09	5146914	5146958	GACGCCTCATCTACGCTGGCACGAGAGAAATACGAGGAGGAATAG
chr09	16311016	16311060	CCATACGGATTGTAAATATTGAATTGATGTTTCTAGATATAGATA
chr09	10906538	10906582	CCACTATATATAGATTCCTCAGCACAAGGTCAAAAGTTTCTAAAT
chr09	20370273	20370317	CATCCACTATGTTTTCGTTGAAACTTAACAATGGCCAGGACCCCT
chr09	1509138	1509182	TTTCCGGATTTTAAAACTCGAAATTTTCAGGGTAAGTTGGAATAA
chr09	4379894	4379938	CTGCTACGCTCTTATGGACCATTTACTTCTTCTCTGTTTTCTTTA
chr09	10418121	10418165	AAGCAAGACACCATTCACCAAACAGAACCATCATTTACATTTGTA
chr09	5654245	5654289	ATTAATCCTTGTGAAGTACTAAGAAAATACCTCTACGGCTAGCTC
chr09	14660254	14660298	CTTGCAAGAGTCCAGTGAGATGCCATTAGTCAGAGGCAGCACAGC
chr09	20125458	20125502	AAAATGCTGATCTGTTTATTGCTACCATATTACTCATTGTCCATA
chr09	9795754	9795798	AAATCTAAATCAAGCTCCACTCATGCATCATCGTGCCTAACAAAC
chr09	7915971	7916015	ACCCATGGTCCTTATAGCGGTAAAGTTTGATATCCTCCATGCCCT
chr09	2604162	2604206	GGAGTGCATGTTTCCTTACCTCACAAGAATGATTAATTAAATGGG
chr09	19013587	19013631	AATTATTAATAGTCTTCTTACACTAATTTACTGATCCTACTACAC
chr09	20640584	20640628	TTCCCATCCTCATGAAACAAACACATTATTTCAACAGAAGTTCAG
chr09	12431666	12431710	TGAAAAGACTATTGCAGGATCACAATTGGTAATTACTTTCACCAA
chr09	10996782	10996826	ACAGTAACGGAGAACATGCAATAGTAACATTGGTATTATAGTAGT
chr09	16148051	16148095	CCATACCTATACAGCTGTACATGTGATTTTATTAACAAACTTAAT
chr09	18698377	18698421	GGGTGGTGTGCTACGCGTTTATATGTTTTACCCGGAATGAGAGAG
chr09	3755301	3755345	GACAGACTCGATAATTTCTATTTCTTTTGCTGTATTTATTGACTA
chr09	9349924	9349968	ATCTCCTAGTCCAACAAATGCTGGCTGATTTTAGTTATAGGCGTT
chr09	15828252	15828296	AATTAAATATTGAGAATTTAATTATGCCCCATTTTCTCCACATGT
chr09	21539764	21539808	GTTCATACATAAAACTTCACCAGAATCTTTGACATGGGTTGTAGT
chr09	10849372	10849416	TGACTATGCCCATCAGTACTTAAAATCCTGATACGAACAAATATT
chr09	18546739	18546783	AATATCAAATGTTAAAGTACAAATAGATACTCATATATAATCATA
chr09	12663462	12663506	GCCATCACCCAGCCTCTGATCAGAAAGCAGTGGAACATGTAGATC
chr09	10969772	10969816	TTGTAGTAAACCTGTGATAATTCCAGATTTAGAGGATAAACTTCC
chr09	9444184	9444228	TAATAAGCATTATTAGCATACACCCAATCTCACATGTGCCATTTT
chr09	15620287	15620331	GTTGCACAGACATTCAGGAACGAACTTGCAAATGGGAGATGTTAC
chr09	4347121	4347165	GATGGTCCAGTATCTTCATGTCAGGATTCAGAAATGTCGAAGCGT
chr09	18509669	18509713	TAAAACGGAAGATTTAAATGTGCTTTCAGTTTTCACCACAACTTT
chr09	12079054	12079098	ACATTTGTGTATGCATTTCTTTGTCGCGAAGTTTGTTACGAAGAG
chr09	821155	821199	ACTAAACCTACTTGTTACTTGATGTTTCTTTATATTACGACCAAG
chr09	7297250	7297294	TGCCTCATCTACCTTCAGACCAACAGGAAAACCTATCCATAATAC
chr09	12643672	12643716	AACGAGGAAATTATATGCATTAATCGTTGGTAGCTGAAAGACAGA
chr09	17063036	17063080	CCAGCCAAGTCTCACTTCAGGAATGGAGAGCTGCAAATTTTGACA
chr09	20118280	20118324	TATTGTCGATGGCATAGGTTGGGTCAGGAGTAAAGGTTGCAAACA
chr09	16450462	16450506	AGCGTGGCGTACCTTCCGTCCTTCCACCGGAGCAAGTGAGTAACC
chr09	9380733	9380777	GAGATTCCATATGGCTAAAAGTTTTCAAGGGGAATCAGTGTACCA
chr09	8512113	8512157	CAAGCCGCTGGAGGTTTCGAAGTTGCAATATCCAATCCGGAAGAG
chr09	11811951	11811995	CACTTCACATGGTCTCCTACTGTGTTGTTGGTGATGGTGAACTAT
chr09	21507399	21507443	TCAAGTGAGCCAAAAGAAGAAGAGAGTACTGTTGCTGCACCTGAT
chr09	18231624	18231668	GCCACATATGTATTGAGTTCGCTAACATACAAATATAACTCGTTT
chr09	17369467	17369511	TAATATAGGGATTTACAGACTTACATAATGGTGATAAGATAAACA
chr09	18556017	18556061	TGAACCATCATAGCAACGATCTGGCCTATCATGAACGCCTGGTAA
chr09	419047	419091	AGTATTGGTCCTCTCCCGATGTGAGTATGTATATATTGCATATGA
chr09	18359582	18359626	TTGAGCTCGGATGCAAGGAGATGAAGCTGTTGATAAACTTGAGGC
chr09	16459161	16459205	TTGGCAATATTTGAATGCAGATTTTGTTCCTATTTAGGCAGCTTC
chr09	21033813	21033857	TAGATCGGGCTTCTAGATATTTACCACAAACAACATATTTCAAGG
chr09	16180913	16180957	ACAAAACGAATATTCAAGGACATATATTCTTTCTTAAGCTTTCTA
chr09	17445541	17445585	GCTCCTAGCGTTCAAGGGAGAGGATACAACACTAAGCATACACTA
chr09	22464449	22464493	CACATTGTGATTTACCTTTGTTGAGCTGCAATATCCATCGAACAC
chr09	19398304	19398348	ATAAGTTCATTTTACATCCCTCCTATCTTGCCCCTGGAAAATCGC
chr09	17562240	17562284	ACATTGTGAGGATGTTCGTGTATGCATGGCTAGATCAGGTTGTTA
chr09	15217921	15217965	TGGCATGCATCAATAGACAGTACCCAAAAGTTGAAATCATGTAAT
chr09	18367994	18368038	GCATATCTGGCTCATGACAACGACGACAATGTTAACCTCATGATA
chr09	662752	662796	TCCTCAACACCTTTGCTATCTCTAGGTAGACAGAGCACATCAACA
chr09	20011128	20011172	TAGTGATCAACCGGTAATGTAATCCCTGATTATGAGGAAGGAAGA
chr09	21034330	21034374	CTTCATCTGCTTAAAACAGACGTCAAAAGTTTTCCCTGCTTCTCT
chr09	13125077	13125121	GCGGCAGCGATGGTGATACTACGTGTTGCTTAGAAAGGGATCCTC
chr09	17820592	17820636	TGAGATATACCATTTTCTACCCTTTAAATATTGTTGGAGCCATAT
chr09	5030594	5030638	AATGATTGAAGTTGTAAAACTAAACTTAATTGACCGACACCGAAA
chr09	18459298	18459342	GTTACAAACTTAGCACCATCAACATTAACTATAACAATTAAATTA
chr09	18285744	18285788	CAGCCCATGTGCTGAGACAAAGACATCTGAAGCCCTTTGTGAGTC
chr09	10091033	10091077	GGAGTTAACCAGCTTTGATAATTCGATATAACTCTCTTTCCTATA
chr09	18972522	18972566	GCATGCTAATTAGGTAGTAGAGCATTTTCTCCTGTTAGGCAGACA
chr09	7788556	7788600	TTAAAAGATATAAAGCATATTAGATTTTGACAGCGTCCAACATTT
chr09	15366906	15366950	CCAGTGATTGTAATGGCTGGATCCTGTCAATAGAGATTAGATTGT
chr09	12637836	12637880	CTAGGTAGACCGATCGAGCTGGTTGACGACGCCATTTTGTGTTCT
chr09	22550116	22550160	TTGATCAGTAAAACGTCGTCTCCAGCGTAATTACCGCCGGCATAC
chr09	14811495	14811539	TCTTCTTCCTTCCTCCTTTGGTTAGCTCTTGGATTTGCAGCTCAA
chr09	10387381	10387425	CAAATTGTTTTGGTTAATTGTTTTGGTTTGATCGAGCTTGATTGT
chr09	18397163	18397207	CATCTTGCACTAGGGACAACAATTATACGCATAGATATAGAAAGG
chr09	18671313	18671357	TTCAACTTTGGTCGGAAACTCGGAATGTCTGATTTGTTCCCATTT
chr09	11807766	11807810	GTCTTGGGCTTACAGTGAATTGTTACCTTCATCATCTTCTAACTT
chr09	19274306	19274350	GGAAAATTAGTTAGTTGATAGGAGGAAAATTGGAATGGGAGGAAT
chr09	10891879	10891923	GATTTATATCTTGCTGGATTTACATGAGTATTAATACATATGGTA
chr09	8349750	8349794	GTACTCCAACTGCGGAATGGATTTCTCTGGATCTTGGCCATTGTC
chr09	17932130	17932174	GCATAGCAGCACAGGTGACCGTGGAATGATGATCTGTTGAGATTT
chr09	13740170	13740214	TAAATTAACTAGCTAGCTTGTAGGAAAACTATATATGTATTGGAT
chr09	16946347	16946391	ATACATTTGTATCCATTAGCCGACTCTACTTCAGATAATTTCCTT
chr09	17925164	17925208	ACGTTGCTTCTGATGTTGATTTGACGCTGCAATATCCAAACTATC
chr09	4315542	4315586	TTCGATCCACTTGTTGATTCTGAATCTTGTGAGCATGATATCATT
chr09	5936139	5936183	CATGAAGAAATATTGTACTCATGTGGATATTATAATCAATCCCAG
chr09	14961459	14961503	AGGAGGAGGAGAATAGTAGGTTGGAGAAGCAGACAAAGGAATAAT
chr09	6166661	6166705	ATTCTGTGCAGACCAGCTACAAATCCGACGTCGTGCACACCTGAT
chr09	12699182	12699226	GGTGCAGGCGGGTTGATGATAAGGAGAAGTAAAAGTGTGGCGGAA
chr09	971860	971904	GCTGTTGTGGCTGTGCAGTGCTGTCTTTTCCATCCTCTTCCCTCT
chr09	19806733	19806777	TAAATCATTAGCTATATTATAGAGGGCCTGGTATATATATATGAC
chr09	20051649	20051693	TTTCCAAACTTGTCTTGTTCTGGTTCGTTGATTCTTTATTGGTAG
chr09	22469280	22469324	AATTGATATATATTTTGAGTTCGCATTATTTGGTCTTCAATTTGC
chr09	18582906	18582950	TTTTACTGATATCATAGGAGTATCTATCCTAAAAGCTAGCGTCAA
chr09	19522668	19522712	AGACATAATTTTCTTAGTCTCCCACCCTTTCGTAAAACAGTATGT
chr09	21660604	21660648	TATGTTTTACTTTGATGTCATTTTATTGTTATCAGCGAGCTTATT
chr09	21492292	21492336	TGCTGCCAGTGTCTTATTATATCAATCTTTTGTTTGCTTATGGAT
chr09	14725800	14725844	CCCGCCGTCTTTCCTATTTACTCCGATCCCGCTATCCTAAAAGAC
chr09	21590293	21590337	CCTGTCCCTTGCTGATACTTCTGGCCAACCTAGACACTCGCACAC
chr09	2082711	2082755	AAGATTTATGCTAAAATATTAACCTCATCCGCTCATTCCATTACC
chr09	15951247	15951291	AGTTCTCTAATTTTGATTAATGCTTTGATTCGAACTAAATTATCG
chr09	11704314	11704358	GAAGCTCAATTTCTTCCACTTTCCCTTTTATTACCGTTATAACTG
chr09	6337075	6337119	GAATCAATATGTTTATCCAACCTATCCATTTCTTCCAGCAGGTAA
chr09	17682254	17682298	CTTCAGAGCTCATCTTGTGCATAGCTAGAGGTACGGCCAGTGTGC
chr09	22605755	22605799	TATCGAAGTATAGTGGTCATGCAACTGTTTATATCTTTGGACTTT
chr09	1658779	1658823	GTCGTCCGCATATACCGAGTAAGCAGGCAATACACCATTATATTC
chr09	5773672	5773716	GTCAGGACTCTTGCCAAGCTCCATCTACCTCCCGCTATGCTTCGC
chr09	13325267	13325311	AACTAATCCTGTCTTCTTACTTTTACCATCACAGTGATTAATTCG
chr09	12511350	12511394	CACATGTAAAACAGAGGGTTAAAAGGCACATATAAAATTTCGAGA
chr09	21014206	21014250	TTTTCTCCTTTTAGCTCTCATACATTTTGAACACAATCTTCTATG
chr09	7960962	7961006	TTTAATAACAATTATAGGACCAAAACTTACTGACAAATTCGACTT
chr09	12846082	12846126	TGCCAGACCAATGAAGCTACTCCAAGGAAGATTTATAGAACATGA
chr09	718960	719004	CTTCATATTATCGATTGCTTGATCAAATATATCCTTTGTGTGTGA
chr09	12474203	12474247	TGAATGTCTGTTCAATCTCTGGATGCATCACGAACTCATCTCAAA
chr09	12990122	12990166	AAGGCAGCCAAGTGAGATGGTCTTCAAGGTAAATTGATTTAATAG
chr09	3055834	3055878	ACAGGGGAAGCTTAAGTTTATTCTCATGATAACAGAGGAAACAAC
chr09	6552968	6553012	TTTTAGTTGTGTATGTGGACAGTTGAGTTGTGATCTTAAGCCGAG
chr09	15781471	15781515	TTCATACTAAGTACAGAAGCAACCAGTGGTATTAGACTATTAGTT
chr09	991252	991296	TTGGATTTTCTAATGCCGGTATGTCTCTTCTTGATGATATTAACG
chr09	11323298	11323342	GGATTTTCCTATGCAGTGTCTTATTAGTGTCATGATGAGCCAGAT
chr09	10997872	10997916	ACTCGGCTTCATCTGTGTCATTGGGTTGGAGAAGGATAAGATGGG
chr09	8570415	8570459	AAATTGGGCACTTGTATGTAAATGAATTGGTTCGGAGATCATTTC
chr09	20769877	20769921	TTTATCATAATAACATGGCAAATCTTAGACTTTCATTTAGTTTAC
chr09	20477608	20477652	TTTGAGACGTATCTAGGTAACATACGTATCCTTATATCCTAGGTT
chr09	9475261	9475305	CGCCTCATCATCGGAGTTGGAGCGGTCTCTCTGTTGTGCGACCAT
chr09	19340346	19340390	TTTGGTTCACAATAGATACCGATATAATTAGGAACTTACGGACAA
chr09	20427478	20427522	TGCAGGAGTAGAACACAAGCTCATGCAATCCAACCTTTAAGCCGA
chr09	18567591	18567635	TCAACTTTCTCCGAACAGAGTAGATGACATAACCCTGTGAATGTA
chr09	10054668	10054712	TTTTATCTTCGGTGGATATTAGTTAAGAGACATATGTATAGGGAT
chr09	5393932	5393976	AGTGCCGAAACATTATCTACGCACGGACGCACCTCAGAAAACAAT
chr09	15070899	15070943	TTTGGAACAGGATTACGGAAAGGTGCGACTGTAAGAGTGCTATGA
chr09	15612640	15612684	CATCAGCAAACTCATCTGGATTTTCATATGCCCTCATTTTCGTCC
chr09	15159022	15159066	ACCAGTGGTGAATGTACAAGATGCTGTCAAACTCTCTCTGTAAAT
chr09	4167089	4167133	GACCTCTTCTTGCAAAGGGTGTCGATGGATTCTATGTGTGATAGA
chr09	21586248	21586292	AGAGGATGGCGGCACTTGAAAGGAAGAGGCTCACAATGAAAGCCA
chr09	3830794	3830838	CACAACAGATGGCCCTAAACTGACCAAAGCATTGTGATATTACAT
chr09	11748860	11748904	CCGAAGTACCAGTTCAGGCTCATGTTCTCCGTCACCACCACCAGC
chr09	6782233	6782277	CAATCTGATTCATAAGTCTCAGAATGGTCAAATAGAATGCAATAA
chr09	18425480	18425524	GGCGAGAGGACGAAGAGCCATCCCACCTCCCTCCCTACGCGGCTA
chr09	2360841	2360885	ATGCTACGTTACCTTCAATCCATACATATACTAGCACTGGTGTTT
chr09	22329134	22329178	TTACAGTTACGGTTTTCTACTGAATCTAGAAGCTCTGTTGTCCAT
chr09	17021917	17021961	TCTTGAAGCATCAGTAAATAAATATAGGCGTCCATGATGGTGTTC
chr09	7207010	7207054	GATTATACAATGTATTATCTCAAAACAGAATAGTAGACAGAAATA
chr09	7651489	7651533	TAGATTTCTTATTAAATGGTCGATCGTTGAAATCTGGATAGACAA
chr09	16582381	16582425	GGTTACCTTTATTCGTTCTTTGTTGTGTAACTCTGATTCTCTGAT
chr09	5837122	5837166	CCTATTATTGCTTTACGCCTTTACTTGCATCTTGTAGTAGCAATC
chr09	17365656	17365700	ATTTCGTTTTCAAAGCTTTCCTGAGAGAAATCCCAATTGTACATG
chr09	3079719	3079763	TAGACCTCTTCTACATGCATAACCAAATTTATTAAATATTCTTTA
chr09	3898866	3898910	ATAGCTGTAGACATCACTCTTTTCTGTGGCTTTCCCCATCTGGAG
chr09	15783662	15783706	AAAGGAAGCACAAAGAAGATGCAAGTTGACAGTATGAAGAAAACA
chr09	6202004	6202048	TAAATTAGTGCATAGTACAATTCACTCTATAGATAATTACTTTGT
chr09	496824	496868	GGCGGGGAGGTAGAACTAGAAGAAGAAGACTCAACCTTGAACCAA
chr09	13861769	13861813	TCTTAGTACAGTGTTAGATCAAGACCTGCCTCAGTGACAGGTAAT
chr09	21526363	21526407	AATCATGTTGCTTCTGTACAGGGAAAATCTAGCTAGAGACCAGAA
chr09	20330097	20330141	TGAAAGGGGAATGTCAAACTATACTGCAGATTCAAACATGAATTC
chr09	15961080	15961124	GATTATTATCTATTGTTAATCATAGGGCAAGTGAGTAGTTCTACA
chr09	4043497	4043541	GATGTTGTTGGTTACTGTATCACACAAGCCACAGTAGTCACGCAT
chr09	21165587	21165631	GCGGCGGCGTAGGATTTGGTGGAGTTGGTCTTGAGCATCCACTTC
chr09	22286423	22286467	AAGAAGCATGGGGAATTAGGAGCATACCACATTGTGAGAAGGAAG
chr09	3204371	3204415	AACACAATGTTCCAATTTGTTGTGTCAGCATGTAGGAGATCTCTG
chr09	9114023	9114067	TTTTCCTTTAAAACAGAGCATACGACTCAGGGACTTCAATGTCTG
chr09	20693480	20693524	TTTTGTTTTGTACTGTTCTCTTGCTAAATATTACCCTCGGCTTGC
chr09	7140971	7141015	CATCGCTGGTGACCCTTCAGAAATGTCATGGAAAGTAACTTCATA
chr09	19692439	19692483	AGTGGCGTCATGTCAATAATGCATTAGATTTAGCTATAAACACCT
chr09	19302036	19302080	GTACCACATAGAATATTTTACAGTACCCATTGTGCAACAGGATAA
chr09	18309565	18309609	CATATATATCATTTTGGGTCATATTGTTGAAGATCTGAGGGTACT
chr09	21255595	21255639	AAGAAGTACACATGCCAAAATTAACCTCAATCTCATTTAGCTTCA
chr09	1005899	1005943	AGAATGTATCTGAATTTTGTGAAAGTAGGGAATGAATACGTACTG
chr09	9388965	9389009	ATCCCCTTTCGATTGACTTTGCAAGCTAACTAGGTGCTATTTTCT
chr09	14676828	14676872	CTTATCTTGTACCATATTAACTTATTGCAGATTTGTAGTGTTAGT
chr09	16669700	16669744	CCGATTCATCATCATTTCTGAACCACGCACATCAATGACTTGTGG
chr09	16041532	16041576	AAGATTTCAGAATTACTCATAATCATGCCTACACTATAGCTTGGA
chr09	18786364	18786408	AGGTCAATGAGCAAGATAGCAAAAGAGCTTTCAAGGGTGGTCCGA
chr09	12385337	12385381	TTGTTTCCATGAAATAGCACATCAATTATTTATTTGCAAAACTGG
chr09	5454771	5454815	CGATCTCGCTGAAGAATGCAGTTATATATATGAAATAAAATCCAG
chr09	14429841	14429885	TGTAATGCATTCACCCACGACCTTTCTATAGACATAAGCTAGGTT
chr09	15234884	15234928	AACTCTCCGGCAAGCGATGATAAGAGGAGTGTTTCATGGCAAGAC
chr09	9639429	9639473	CCCCTGAAATACAACCAATCTTAATTTTACACATATATACCAGGT
chr09	19502310	19502354	AAATGAATTGAATTGTCTTTATTATGATTAGTGAACATAATGCAC
chr09	22060067	22060111	TTGGAAGCTAGGCCAAGGCGACGACAAGAAGATTTGAGTTACGTA
chr09	16613218	16613262	CATCAGAAAGTATATATAAATCTGAAGAAGCATAACAACATGTCC
chr09	16339454	16339498	TCATGATGACTCGAATTCGCTATCCAAATAAGGTCTGCCGTGTTT
chr09	10994499	10994543	GGATCATCTGTAGAAACTGGTTCAAGAAAATACAGGTTGTATGAA
chr09	14156441	14156485	CTTGTGCGTACTGTTAGGTGTTCGTATGTGTAAATGAGCCCAAGA
chr09	18042657	18042701	AACTATCATGAGATATGCATACTTAGTGATATATATCCTTCACAA
chr09	22354840	22354884	AGGATAGTAAGCCAAGCGCATGCGTAGTACGTGCCTGGGTAATCG
chr09	14122780	14122824	TCAACGAAAGAGAAAAGAGAAGCAAGGTGGCCGGGATGCGTGTGA
chr09	4793400	4793444	TAATTAATTGGTTTTGACTTTCGAAGATGTCCTTTTCAATTTGCT
chr09	4733226	4733270	GCAGTATGATTGACTGCCATGCCGCGAGACTGGAGCCACAACCAT
chr09	9254873	9254917	AAAACAAGAGAAGATCTAACTACATTCTGCATGAGAAGAAAATAC
chr09	18469666	18469710	GCCCCACCATATCCGCCACGTCACCTCCCGCTATATACCCAAACC
chr09	21574522	21574566	ATATTTAAGTTGCATAATAAAGATTAAGTATAAATGATCCACTAG
chr09	10340653	10340697	TCCCTGTTGCTTCAAGTTCTCAAGGGTCGTTGATTGTTTGAATGA
chr09	11673551	11673595	CTTAATTCTAAATGCATGCTCACACTTAAACTACAGGGGATGTTA
chr09	14100632	14100676	GAGGTCCTTGGAGCTTATTCAAACATGACTAACCAATAAGTTTAA
chr09	12553528	12553572	AGGGTACGTACGAACAAATCATCACACATAAAATTTCGATCTTTG
chr09	14105648	14105692	TGCATGCCTCTAGTCGTACATGAGTATGCACAACTGGGTCGTATG
chr09	18465486	18465530	TGGATTGTTCATTTGTTCTTCATTTCTTGGGTTTCTTGTGGTTTA
chr09	13757268	13757312	ATCTAATGTTCGAAGAGGTAATTAAGTTTAGTTCTCCTGGCATCA
chr09	11457260	11457304	TTAGCTCTTATTTATGAGTATATGCCAAACGGAAGCCTTTATGAT
chr09	413439	413483	TACTAATCTTATCAGGTATAGGTGCTGTGGTAAATATAAGGATTT
chr09	4560474	4560518	ATGTATCAACGGCTTCACAAGGTACAATATTTGAGTTGGGAGTCT
chr09	15254527	15254571	CAAGATCTGAGGTGGAGCTGCATCAAATACTAGTCATCTCATATG
chr09	18894020	18894064	AAGAAGACGTTGAAATTGATTTGTTTAGTTCAGCATGAGGGGCAC
chr09	16827235	16827279	AGAGGATGACACTTGTTTTCCTTCTCTTTTAACTATGGGAGATAT
chr09	1489988	1490032	TCAATAGAGGGAGAGTAAGGTATAGACACAAATTAAAACAACGCC
chr09	10361748	10361792	CCCACCCAAACAAATTAAAGGAGCAAAGATCGAATTATTTACGAG
chr09	13692844	13692888	TCAGTAGTGACTTGTTTTCTGTCATATCGTACCATGCACGTCTTC
chr09	16518561	16518605	GGAAATTTATCCTCTCAAACCACAATATCCACGTGCCATAGCTCT
chr09	17313130	17313174	CCGCTTTGAGAAGAATGGCAAATATAATACAAGATCAATTAGCAA
chr09	8972900	8972944	TGCCATCACTAAACTGAATGTGGTCTATTTAATAGTTTACGTCCA
chr09	20757866	20757910	AGAGGGTTCGTACAGGCTCGTCTCCTTCGCAAACTCCTCCTCGTT
chr09	16112244	16112288	TCTATCCTTTTAATTAGTAATAGTTCATGAATTATAAGCATTTTC
chr09	9205545	9205589	AAATATTTGACAAGCATGACATTAACGGAAGCTAATAAAATATAA
chr09	15944036	15944080	CACAACCTACTCTGCTAGGCTACTACTACCAGGTTTTACATTACT
chr09	15817921	15817965	ACTTAAAAGTATATGTATTATCTATAGGTGTGATCGGGAAAATTT
chr09	9401524	9401568	GACCAAGCATGATGAAAAGGAGGAATCAGATAAGGTGAGAGATTC
chr09	6846130	6846174	GTACAAAAGAACGGCGAGGTATATATAGAGTAGTTATTATGAATT
chr09	18543806	18543850	TCATCATTTTAGAAATCAAACTAAAGAAGAGCAATGAGTAGATAC
chr09	2226735	2226779	ATCAGAAGATACGCTCGCTTGGTCTGATGGTCTTGTTCAGTGTTC
chr09	9824445	9824489	TGGAAACAGCGATAAGTATGCACCAACAACATGATCGACAGAGAG
chr09	15342321	15342365	TGTAATTCACTAGACCTTTTAACAATAGTACATTATCATTTTCTT
chr09	16526568	16526612	GGTTACACCTACCTGAATCGATCGCACGCACCTCATTTTCTGGTA
chr09	9078729	9078773	ATAAAACAAACATAGTATCACCAATTACAACTTTAGTTTGCATTC
chr09	21573308	21573352	TTCTTGCCACAATGTCGGAGTGTTCGGCCATCAATTTGCTGTTTG
chr09	14016457	14016501	CGATGTGTATCCCATTTCACGTCTTCTACTAATATCAAAAGAAGG
chr09	1007558	1007602	TCAATAAATTTCACAGAGAAGAGTATATTCACTACTAAATTAACT
chr09	5093119	5093163	GCTACTGCCTCAAGAAAAGAAATTAGAAGTACAATAAGTTTTACA
chr09	20130685	20130729	CTACGATATAATTTAGGACGCATAATGGGATTCAGTCTGAGTATC
chr09	3143522	3143566	GCATGTTTATTTTAGTAGTGTATAGAACTCCATTTACAAACTGAA
chr09	10423447	10423491	TTGCCTACCTCGCACTTCCCCTTATACCGGCAGCTTCCCTCACCC
chr09	13875459	13875503	TCTGTCCAGAATAAGAGGGTTTGGTTTGATTTTGGGAGCTCCAGT
chr09	18501908	18501952	TTAGGAGGCCATTGTATATTGCATATCGAGATTTATTTATGGTCA
chr09	22388751	22388795	TCATCTACTTTGGTGCTCATTGAATTGCATTGCATTGTGTATTTG
chr09	4578722	4578766	GAAACCTTCGGCTTCCACTCTCCCTATACTACATTGCTCCTTTGT
chr09	11600603	11600647	GCCTAAGCCTTCCTGTATTTGGTTTTCTCTTGTACCCCTATAATC
chr09	7283322	7283366	CAAATAGAATGGATAAATTATAAGTTATTTCCGCATGTTCTGTTG
chr09	11249571	11249615	GGTATTGCCAAAACTGAATATAGGGACCTGCAACCTTTTAATTTA
chr09	7008402	7008446	CATCAATGTTATGAGAAGAAGATAAGCTAAAACTTGTACAGAAGA
chr09	7326253	7326297	AGTAGAAAACTAGAAATTAATATTGCACCGGATATACCTTAGTTT
chr09	21575883	21575927	TGTGGTTTGACAACGGATCCTGTGGCTCTGAATTTATAGGTTCCG
chr09	14543112	14543156	TGTACTTAGTTTGCTTCCTTGCTAGTTGGGTTCATCGTTTAAATA
chr09	21683081	21683125	TGCATTTAAATATATTCAAACAATTTCATCCAGACGTGCCACAAT
chr09	16132514	16132558	GGCATGGCCGATTAAATTGGAAGAGATGGTCCTGGCTAAGTACTA
chr09	17689617	17689661	CCAATGACAGCAACATCAGCGTACCGAGTGCCGAGTGTGTTCCTT
chr09	1297012	1297056	AATTATGTAGTAGATGCGTTAGACTCCATAGCGTTGAGTTATATT
chr09	18980276	18980320	ACAGATATAGCCTTACAGCCATTGAGAGTGAAGAATACGCTAATC
chr09	17951705	17951749	CATAAATGTATATCGATCTCACATGCCATTTTAATTCTTATAGGA
chr09	15025627	15025671	GCTCCGGCCACCTCCCTCTGCTTTCTCCCCTCCCAGTCCCCTCTG
chr09	2608741	2608785	ACGTGCACAAAGAGGGTGATATGCAACACGACAGGTAGGATGAGA
chr09	21270665	21270709	TTTACTTTCATAATTCCATTATCAGAACAAAAGGGTCTCACATCT
chr09	17744702	17744746	TGTTAACATTGGACCTGGAACATCTCAAATTTAGCCTTGATATGC
chr09	13983093	13983137	GTTATTGCTCCATTACCAAACGCCTCTCCTTTCACGGTTACACAC
chr09	12050774	12050818	GATATATGTTCATGATAGTTCAGGCAAAATCTATACCATGTATAT
chr09	22603730	22603774	TATAATGATTAATAATCTTTAAAACGATCACCTTAGCGATCCACA
chr09	1162746	1162790	CAAAGGAAATAAAAGAGGGGACATAACATGACATTGTCTACTATG
chr09	6096383	6096427	AAATCTGCATAATAGGAGGATAGAAAATCTGTTCAGTCCCTTTCT
chr09	8422521	8422565	CTGCTAAGCTACTGGATCTAAGTGGTTCCTCTTCCGTGCTTTGGG
chr09	21950456	21950500	TTTGTTGTATAGAGATGAGACAATGTTATCTGCAGGATTGGAAAC
chr09	13166738	13166782	TGCGTCTCCGACTCGTGCACATCTCTATCAGAAAACCGAAAGAAG
chr09	13307623	13307667	GTCGCTCGCCGCCACTGCTCTTCCTCATTCTCCCCAATCCCCATC
chr09	3374882	3374926	TTTGTACGCAAAGACCAAGGAAGCTCATGTAACTTGTGAGATGGA
chr09	20394076	20394120	CCTTGAACGTATATACAATCTTATACTTGTGTGTGTACTTAATAT
chr09	1648655	1648699	GCAATACTAGTGCGGTGATATGGGTTAGAGAATTTCCAAATATAT
chr09	8748012	8748056	GGAGCTGATCACATAGAGTCACACATACTAGACCAGACGGATCAA
chr09	15234529	15234573	AAGTACGGCTGAAGAAGAAAGCTCCGCGAGTCCCATCTCATGTGG
chr09	8277303	8277347	CGTGCACTAATACGTTCAGAGTGAGATGGAGAATTAGACCATTGA
chr09	20947045	20947089	AGCTCTGACTTTTCGGTGGCTAAATAGTGACACTAATGATGTTAC
chr09	18642986	18643030	CGGCGATCTCCTTCAGCTGCTGGTCGGACTGTTCACATGCGTCGG
chr09	11842125	11842169	TCGTGTTATATAAATATTACTTGTTGGCCAAAGTCCTACATCCTA
chr09	15924960	15925004	GCGTCCCTTTCTTCCTCATCAACGGCGAGCTTCCAATTATGCAAC
chr09	11808234	11808278	TTGAATCTAGAAATAAGTATCTTGGCTTGCATCTCATATCAACTA
chr09	22710840	22710884	ACCTAAGGTTAATATCCATGAATTTGTTCCAAATGATCCCCGGGC
chr09	862086	862130	CATAGTGAGTATATATATAAGGTGGAAGATGGATAAGGTGCCGTG
chr09	13654549	13654593	TACATAATTGAGAAGGTAGCTAGGAGGGAATTAAAAGGAGATAGT
chr09	17515929	17515973	TGCATTGGTTCAATCGATTGCTAGCATAAGGAGGAATAATAACTC
chr09	1083493	1083537	GCTCCACCACCACTGCTGAGCTCCGTTGCACCAAGCTACACTGCC
chr09	22538575	22538619	GAATTTGTGGTGAGTTACTATGAATCCTTGTCAGTGTGATGTATA
chr09	20931161	20931205	ATCTGTTTCCATTCCTTCTTGTTAATGTGGGGTCTGGTGTTAGCA
chr09	18135647	18135691	TTTTGACAAGGCTGAAAAGATGATCCAAATGATGCCTATGAAACC
chr09	16480544	16480588	CAAAGGATTGGGTTTCACACGAAGCACCAGAATCTACTTGGTTGC
chr09	14910570	14910614	CACAGTGTGACTCGTTCCCTCTGCAACATGTTACGCCCTTTTATT
chr09	16988124	16988168	GCAGTTTCTTAGCTCATAGTAATTCAGTTTCAGATCTAACCTCAA
chr09	18103441	18103485	AACATTGACGTTGCCAAACAGAGAAAAGAGAAGCTCATAAGTCCT
chr09	12663397	12663441	TCTTCTTCTGAGATGGAACTCGTGGGAAGCACAGGTGTATTGCCT
chr09	12607813	12607857	CTGTTGTCGCTGTGATGTCAACTCTTTTCAATCTGATCTTATTGG
chr09	10898100	10898144	GGATTGCCGTCCATGGAGACCACACGAAGCGATGGCAGCATCATG
chr09	14829832	14829876	GTAGTGTTTTGTCAAGTACATCTCCTATACAGAGCTAAAGTACAG
chr09	10744141	10744185	GAAGAAATAAGAATGGACAAGGCTACATAGTTATCTGATTCCGTC
chr09	22259874	22259918	ACATGTTAATTTGTTTCTCATGTTGTTCTTTCAGGTCTGGAATAC
chr09	20272195	20272239	GGGGTGAGGAAGAGGACACGTCATTATCTTCGGACAACTTTTATG
chr09	18282499	18282543	GAGCAGACTAAAGTTAATGAGGAGTTTGTCAACACTAGAGCTGAA
chr09	22054972	22055016	AAGGTGTAATGATTCACTCAACCAAGATCCAAAATGAAGCAAAGA
chr09	19582775	19582819	CTGAGACTTACCAGTAGTTTGCCCTGTTCTCTGTGGGTGTGTAGT
chr09	8583707	8583751	TAAAATTCTCGTAGCACTAAGGTCGTATTCTTTACACATTTTACA
chr09	13698105	13698149	AACTAATCAAGATTTTAGCACAGAGTATGATAGTAACTCACCAAT
chr09	7218846	7218890	TCTTCCGCGCCTCGTCTCCTCAACACAAAACCAACCACGTCCTAC
chr09	18861457	18861501	TGGATGCCCAGTCAGTGTCGTTCTTGGGAGTTGGAAACAGTAAGA
chr09	20020851	20020895	TGTTTCAGGGAAAGGTCAGTGTTGTCGATATTGTTGGTCTATCTG
chr09	16648540	16648584	GATGCCGCATCTGCCACTCTCCCGCGTATCGTCGTCGTCATCGTT
chr09	16709185	16709229	TTGGATAACAAGTTCGATAGCAACCTAATGAAGAAAATACTGAGC
chr09	2131916	2131960	TAAGGCCTACACGTCGACTCATATCTTACCTCTTGTTTGAAAGGA
chr09	19537268	19537312	TGCAAGCGGTTTTCCCTTCTAGTCCTTGGTAAATGTGGATGCACT
chr09	16028155	16028199	CTACACAGTTATATATGTGTTATATGGTTATTAATTAAGGGGCAA
chr09	8261918	8261962	GGAGTATTTATTTGGAATGCCGTACTATCTTAAGCGAAACTGTAG
chr09	20543084	20543128	CTGTTGACGAACGCAAATCAAATGTCCGAATAAGCTTTTCATCAG
chr09	657243	657287	TGAGCTTGATTACTCGATCATTCCGTATGCTGCTGCGGCTGGTTG
chr09	14847827	14847871	CCCCACGTCTGGTTCCATCTTTGAGAAGAGAATTTAGGGCTAGGG
chr09	20453620	20453664	ACCCTCTGGATTATCAATTAATAAAACAAAAGACGTTTGGAAGAG
chr09	10926286	10926330	CCTTGCTGAGACGGTCCGACAGAAGCTGAAGATCAACAAGAAGCA
chr09	14616428	14616472	GCCATCAGAACCCAAGAAAGTCACACCAACATCGATCCCTGGATA
chr09	16090226	16090270	TGAGCTTACTATGACCAAACTAAATATTTGTACATCTGATAATAA
chr09	22643653	22643697	TCCGTGTGGTGCCAGATGTGAATCGGTGAACAGATTAGGGAGAGG
chr09	11273695	11273739	CTGCAAGAATCTAGACACGATAATATGCTGAAGGTACCTGTGGCC
chr09	13684752	13684796	GATTGATCCACTTCCACCGCTGTTAACTGTCAAACCTTATCCCGG
chr09	3345663	3345707	TGACCTTGCGTTTCAATGGAATCAGTAGTATATATAAACACTATT
chr09	19641026	19641070	TGATAATTTTCACGCTAGCTTGAATCACCGGGCTAAAAGTTGACA
chr09	18579650	18579694	TTATTAAATTGTGTTTCTACCTGAGGTGCATAACTCTTATTAGTT
chr09	17866419	17866463	AAAACAGGTGAAGATTATTCCTTCCATGACTACTATATAATAGAT
chr09	14935276	14935320	GAGCCTTCTCTCCCTTTTATCCGTGCATCTTGTCTACTCCTATCA
chr09	14957061	14957105	GAATAGCAGTTGTACTTCTTTTCTCCTTGTGTCTCGCCATGCACA
chr09	21279789	21279833	CTGCATTCGGAAGGAGTCTTTAGCAGTATAAATGGTTACACACGT
chr09	18703508	18703552	CAATTAATGTTGGCACGCCTAGCAACAATAAGGTGTAGGGTTATA
chr09	13324537	13324581	AAGATCCTTTCACAACAATCCATAAAGCAATACTTCTCATCAAGA
chr09	5914551	5914595	ATCTTAATTAGATTCTTGTTGCATAGTCTATTGTATGCGATTTGA
chr09	4946316	4946360	CATTATCAGGACTCTATGTATGTTTGTGCCACCAACTACATGTTA
chr09	14814420	14814464	TTTTCAAGATAGACCATGATTTATAACACCATAGTCTTGCATATC
chr09	12260139	12260183	TTTAAGCTGTTCAATCGATTTAACTCTTTTAATCTTTTGCCTGTA
chr09	19546746	19546790	GTAGAGAGAAAATATAAGAGGAATAATATAATTATGAACACTCTT
chr09	16615239	16615283	AAGAAATAACATCTTCACACGCTCTCCTCATTTAGTCACTTTGCA
chr09	18212691	18212735	CCACATTCAATCGTCAAAACCATATGAATTTCTGAGATCATAAAG
chr09	19765110	19765154	AAGGTGAAGAGAGGATCCTTTTCTGGTCCTATTGTTCCCAGGTCA
chr09	7963407	7963451	ATGCATGAATTAGCTAGTATACTATCTATCCAGTAGCATATTCGA
chr09	22649035	22649079	AGTGACACGTACTGTAGCTGCGTGAAATTTACCCCGTCCGTGCCG
chr09	19974190	19974234	ACTTGTCATTGGTCCTGGCTTGGGGATAAGATACGCTAAATACGC
chr09	21001493	21001537	GCCAACGACGGGAGCTCTGACTCCGGTGACAGTGGTGGCCTAGGG
chr09	7697499	7697543	CAAATCACAGATCGAGCTACTGATGATAAACTGTGCATGAATATA
chr09	21943609	21943653	TTCGTGCGGATGTTGTTACTTTTGCGGATCTAGTATCACATATCA
chr09	6776880	6776924	TTTTAAATGCTGGGTTTTCTTTCTTCATCTTAGACTCAACCAGTA
chr09	4332488	4332532	TTTTCACCTGTCCTTTCAGTATCCGATGTTGGCAGTTCTTGGGAA
chr09	16559255	16559299	CAAGATAATGATAGCATAAACAATGGATAAACACACGCCTCACTA
chr09	884766	884810	TTTGGATAGGGGAATTGAGAAAATGATGGAGAGCTACGATCACCC
chr09	8043754	8043798	ATGAGATCACAAAGATATAAAGGAATTTGGATGGCTATGGTACAG
chr09	9174644	9174688	GTACCGTTGGCTTTGGAAGAATGTGAAATCGATTTTGCTGGCACA
chr09	20836445	20836489	AATATACTATATATGAAAATGCATGCAATCATTTCTGTTTGGCAG
chr09	9628451	9628495	CAATATGACAGGAGAACTTTGTAAGAATTAGGAATAGAATCTGTG
chr09	13554738	13554782	CGCACTCTAATTAGGCGATTAAATTTTGTATTGTCTTTAGTGGAA
chr09	19288305	19288349	GCTCAGACAACGCTTCATGTCATTCTCTCACTCTTGCCCGGTTGC
chr09	16314848	16314892	ACTGTACAGTCCTACTACACTCGATCGATCAGTCCAGTCTCCTCC
chr09	12723779	12723823	ACATTCAAACTAACACAAAGTGATATCTCTAGGTAATAATCTGGA
chr09	4292785	4292829	TCTAGAGGAGAAAGACTACACTGCAGAGGATGTCAAATTTAAGAA
chr09	5026260	5026304	GATAGGAAATTTCATCAGCACTGCGAGGAATATAGGAAATGGTTC
chr09	18050134	18050178	TGAGGACATGAAGGTTTGTTCACTGATTTTCTTGAATGTCAAATT
chr09	16454547	16454591	ATACTGGATGGATTAGAAAATGACCACCACTAGCTCCTCCCGGGC
chr09	22230889	22230933	GGGGCTCATCCACCCTGATTTCCCTCTCTTGTTCTCTTACCATTT
chr09	12468926	12468970	CTTAAGTGACATATACCACACATCTGACAAAAGGAGGTATATATG
chr09	19494257	19494301	ATAATTGGATATGATGCATGATTCTTTAATTTGATTGTTATATAT
chr09	19886187	19886231	AACATCTACTGATCTCACCTCACCACAACTTTTCCCTGTTCTAAC
chr09	5644287	5644331	CCTGACAAGTGGCCTACGTACCAGGATGATAGCCTTGATTTTACT
chr09	17688415	17688459	GTTTTGATCGATCTCCAGTTCACACATCAGTACCTAACCCCTCTT
chr09	8318729	8318773	ATAAAATGAAAGATTGCCCATAATAGTGCTAACAAATCAAAGCTT
chr09	13760310	13760354	GGACGTCAAGGATCTGACGCTAGCGCATGTCAAGAGCCACCTCCA
chr09	20604726	20604770	GGGCCGTAATAACAACTTACTATCATGCCCTTTCCCTGTGTTTCT
chr09	19273729	19273773	TATTTATTAAATAATGAGACAATACATTTCTTGTTTTCACCCTTG
chr09	14402984	14403028	CGTTTGTTATTTACTTGCTAGCGCTGGTCATCTAAGAGCTTGGTC
chr09	16382282	16382326	GTGCCCTACGCCCGTCCACAGATAGAGAGAGCAACATTTTCCGAC
chr09	5084818	5084862	GAAGGTGAGATTGAATATTGCTTGGTTGTATGGGCATTTTGAAAT
chr09	6716711	6716755	ATTTCGGGATTAAAGATATGCGGTGTAATCAAGAAATCAGACTAT
chr09	20938012	20938056	TGACACTGTCAGCACATCACTTTATCTTATATGGCACTAAAATTG
chr09	14670338	14670382	ACTTTACATTTTATTTCAACTTAGACCACCCTCATCTAATCCATC
chr09	19860803	19860847	ATGCTGGCATAGTCTACTCGGATGCGTCCATTCAATGTAAATCCA
chr09	12262860	12262904	ATCAATCTTTAGAGACAAAATGATTTTAACTATATATAGAACACG
chr09	19428305	19428349	AATGTTCTGCAACTTAATTTTGACTTCATTGGTGCAAGGCCTTCA
chr09	17996945	17996989	AGCATTGCAGTACTCCATAACCGTCCCTTACCTTGGCTAACGAAC
chr09	261701	261745	CTCCTCGCCCCGCCGCCCTGTCTTCTTGTGTCTGTGTCAAAGAGG
chr09	18054534	18054578	CTCCTCCGCCACCCGCTTCCTCCAGAGAAGAAGAAGAGCATAACC
chr09	11425599	11425643	TAATTGGTTGTTGAGTATGCGTAACTACTTCTTCAATACGTGTAT
chr09	21570255	21570299	CTTTATGGATGTGCTAAATTCACTAACTATTCAGCTCACCTTCCT
chr09	12540241	12540285	CGAACGAGGCCTAATCCTGTTTGGTAGCTAGAGCCATGTGTCTCA
chr09	21183497	21183541	GTCTCATTTAATTGATAGAAAGTGAAATAGGATAAAGACACATAC
chr09	21548885	21548929	TTATATGCCCACCACCATATCTTCTTTCTCCTTATCTATATTTCT
chr09	4222312	4222356	GATGTTTCTGTCTCCTATAAATGACGGAGCCAGGTTATGCTTTGG
chr09	17207346	17207390	ATCAGCACCCACCCACCGAGACCGCTAAAGATTGGACAACACTAA
chr09	18317225	18317269	CCTGTGCCAATATAGAGACATCCACCAGCACTGTCCAAACCACGC
chr09	9219744	9219788	AACTCATGGAATTCATTAGAAATAGGCGAACTGATCAGGATAACG
chr09	3705887	3705931	CTGATGCTCGGAGGCACCTGTACTCAAGACCGCTCACCCCAAGGA
chr09	18018427	18018471	CCTAACTGTTGCAGGTACGGGATAGAGGGTCTTGGTTTGGCACTC
chr09	17501837	17501881	AGAATACAGGGATTGGTTTTGAAAATCTGAGATAATTTAATATAC
chr09	22435856	22435900	ACATAATCTAAAAGGAAATCGTGTATGGGTCTTGTTGAACTCAAA
chr09	11865544	11865588	TTGTTCAGGAATTAAATTTCACGTTTTGTTAACCTCGTGTTCTTT
chr09	22276562	22276606	CAGGTATGTGAAGAGCCTCAACGATATGCAGCTGAGAAATCCGAA
chr09	21876808	21876852	TTGCGTCAATGCTATTATATACCAGCTCCTCAACAACCCTTGATA
chr09	6100744	6100788	GCTCGGCATGGTTATGGTCCTAATCAACGACATAGATGGTGGAGA
chr09	19381275	19381319	CATCAGCTCATGTAGTTGCTTCAAATGAACGTATGCTTGCAGATT
chr09	17917886	17917930	ACTCGGACATAAGTTCTCCAATTGATTAATTTGTTTCAGCTTACT
chr09	21595261	21595305	AAACTGCATATAAGAAAATTAGGCCTGAAATGCTCAAAAGAAAAT
chr09	6603136	6603180	GTGCAAATAAGAGGAAGAATTTAGAGGATAGTTGGGCGGTTTTGG
chr09	20532613	20532657	TGGTTTCATTCCACAGAACAGGATAGCAACCAGAGCACAAACCGT
chr09	8345638	8345682	TTATTGTTCAGAGAAATACCTATGACAATTCCAAAGCTTGATTGC
chr09	662938	662982	GGTCCAAAGTAAAATTTTGACAAAAGGAGAGTCCAAACTGAAACT
chr09	12197963	12198007	AGATTGCAACTGATACATCTCACGTTTGTCAAGAGTTAGATTTGT
chr09	20194381	20194425	CCAAAATAAATAAACAAAACCTAGCACGATATTAAGTTTAAATTC
chr09	10766846	10766890	TTCACACCAGCCCCTTGTTTTGTTTACTTGCACTTATTCTGGCTT
chr09	3078805	3078849	CCCCTAATAATACAATCTCTACATCCTTAACAAACCATTTCTTTA
chr09	21505683	21505727	TCAGGTATGGGCGCTCAACCTTATTCTTCACTGGATAAAGTAGCC
chr09	21980664	21980708	ATGCTTCCATGGACCGAAGTGCGCGACAAACCAACCACTCAGACT
chr09	19246059	19246103	CAGAGTGAGATAACTTCACTTGAGGTATCTATTGACAAAAGATAA
chr09	21153916	21153960	GGAGAAATGGGCTGAAGAAGTGTAGGCTGTTTTGTACTTTGGTTT
chr09	18238322	18238366	TGGTGTTGTCTCAAGTGATTGATCTCTCCTAACCATCTTCGTGTT
chr09	20479839	20479883	CGCCACTCCTCCACCCGCCTCTCGCCGCCCAAATCCTCTGCAAGC
chr09	17495068	17495112	AGTAGTTCCCATACTATCTACCTTCACTTCCATTTTACCCTCCCA
chr09	11003289	11003333	ATTTGCTATTTCTTCTTCCCACGTTTAATTAATTCACATAATTCA
chr09	22160124	22160168	AACAAAATAATATAATATAATTACAAGCTGCAACTCACAAAGGCT
chr09	19426806	19426850	TTCTTTATATCCATGTAAGGCACTAAAGCAGAATATCATTTGCCT
chr09	2917589	2917633	GGAGGGAGTGACATTTCAACTTGGTGTGCATAGAGACCAAAGGTT
chr09	21909925	21909969	GCACCAACAAACTAAAGTGAACTAGAAAACTGAGAGAAAACAGCT
chr09	8695541	8695585	CAGCACGCATTTCATCTTGGGGAGTGGGCTGTGTTCTTCGGATCT
chr09	21416540	21416584	AGTCTCAAGTCTCAACAGCATGCTAGACACACACTATCTCCTCTC
chr09	17482051	17482095	TTCTGTAGGGAATCACTAAACCTGTAATGTTAAATGCCTAAACTC
chr09	3592239	3592283	CTCTGCGGCACTTTCACCAGCTGACAGTGTTCTAGGGAGTAACGA
chr09	15367126	15367170	GCATGGAGAAAGCAGAAAGAGAAACTAAGGGTAGAAACACGCTGA
chr09	498130	498174	TATACTTACAGAAACGACACTTAGACCAACCCCAACCAAGATCCA
chr09	19801024	19801068	ATTAAACTTCCATTTCTTGCTTTAATCGTGAAGAATCTTAAGAAG
chr09	14005990	14006034	GTTGAGGTTGACGGACGGTGTACTCTAGCTGTTCCTGCAAAACCT
chr09	7236125	7236169	TTGTTTCATCCCTGGATTAAATGTTTCAGCTCAGTTCATCAATTG
chr09	15788695	15788739	GTTAGCAAGATATACATCACCCATTCTTAATACAAAGATATACAC
chr09	9071523	9071567	AGGTGTCTCTCAGGATGCTAAGGAAGGGCTATACTCTTTGATTAT
chr09	22202385	22202429	ACCTCCTCCTCCTCCGCATCCACGTCTCGCTCAACCATGTCCACG
chr09	21861633	21861677	TGTTTCTTTCAACCTTAACATTTTCACATCTTGACATTTTCATAC
chr09	6293843	6293887	AACATTATAAAATACGTACTGACACATCCAAATAACATCACAAGC
chr09	1462153	1462197	TTCTGGAAATAGTAATGTTTGTTATGCCCGGATCCCACGATGCCC
chr09	19945776	19945820	TAGAACAATTTATCACACTCATGTAACCGGATGATATGGGCTCCT
chr09	15163928	15163972	GCATCTGTTGAAAGCTTCTTGACATCTATCAGACCGCAGATCTTC
chr09	8714726	8714770	AGTAATAAACAAATAATATTTCAGAGCACATCATAGGAGAATGAG
chr09	12417548	12417592	TCTTCGACCGAGCTCACTTTACATATGTTAATTCCTAAATTCCTA
chr09	20369604	20369648	GAGTTTTGCTCGGCTTTACTATAATGATTTCACGCGCGACTGCAG
chr09	484468	484512	CCCCAACCTTTTGTCAAAGCTGAGTTCCTGTAAACTTTTGTGTTG
chr09	16639304	16639348	TTCCGATATCCAAGAGGTTAATTACAGGTGTAGTACTCACGTAAC
chr09	19570755	19570799	AGATCTATTCTGCTAGATGAGTGTCTCTATGCATTCATCTTTCTT
chr09	18503834	18503878	AAAATGTACTATAATTCCCAAGCATCCTCAGGTGAAGCTGAATCA
chr09	20169166	20169210	CTTGGGCAAATTTCCCAGTGCTTTCCCAGGTATGTGTAGGAATGA
chr09	18106096	18106140	GAACATTTCTCAGATTCCTCCACCTTTCCTTGAAATGATGATGGC
chr09	16707896	16707940	GATTCCATCGATGATTACTATGTTTTGATTTTCTTTCCTGTAAAC
chr09	1781778	1781822	AAAATTTATTTTGTTTTGTGTATAGTAAACTTTAACATCTACATT
chr09	6907552	6907596	GATCGACAGGATATTAGTGTTCATTTCATTCCTATATCCTTCTAT
chr09	10965394	10965438	AGCCTTGCATTGGAGGAAGCTCGTGCAGACAGTGGCTTCAAGGGA
chr09	21763398	21763442	TAGGGTATTAATGCATTGAACATGTATCACCTTACCCATGGACCT
chr09	20758726	20758770	CGATACGTTTGGGCCACAGTGGAACCCCGACCTATCCATATTGGG
chr09	20025977	20026021	ATGCTTGGTCTCATAGGCAGGTATATAATGTTTCCTCTCGATGTG
chr09	12202720	12202764	GCTGATCATCTTGGACTTGTTCAGGATTTCAGGTGAGTGTTTCAG
chr09	18752303	18752347	CATCCATGATGCTAACAATGGAATCCTCTATGTCCAGATAAGCCA
chr09	2551447	2551491	TCTCATGAAACCATTCTGTGATCCATTGATATGTGCAAAGGTGTT
chr09	12417603	12417647	CCCTTGCTCATCGTTAGCTCACAAAGGGGTTCTCGTGGCACTATT
chr09	5924548	5924592	TTTGGCCCTTCTTCCATTCGTTATTTCTAGCCAATAATTCATTAA
chr09	5847920	5847964	GTACCGACTCATCTTGATCCTAGTCCTCACTAATATATATGATTA
chr09	10624979	10625023	GTACGAAATCAAAACGATATCCATTCAGCGAAAATTACAATGGCG
chr09	16273923	16273967	GAGGTCATATCATATCTCCTGCTTTATTGTCATCTCTTGGCCAAA
chr09	17119675	17119719	ACTTCAGCTCAGAATCATCAAGATATGTTGCAGGGACCAATCACT
chr09	11817024	11817068	AAGGAAAACATGTCTAATGCAGCTCTATTCAACCAAGGAGGATGT
chr09	22241015	22241059	CTACAACCCAGCTGATTAACCATATAGCAAATTGACAGAGACAAT
chr09	5196066	5196110	AGTTTCACCATATATGCATCCAGTCAATTCAAAAGTCAATTCAAA
chr09	4496046	4496090	GCTCCTCGATGACTTCTATGTGTGGTCTCTGGTCGCCTATCTGAT
chr09	5334807	5334851	TACTAACCCTGATTGAATCTCTTGTTAATTTATGGGTTGATAGCA
chr09	10891044	10891088	TGAAATGCATATGTGGCAGCAACTATTTCAATTTGGGATTTTGAT
chr09	18374754	18374798	GAATTGGCAGTAAGGTAAGTATGTTTATTTTCTTGTTGGTGTAGT
chr09	22925011	22925055	GGAGAAACCTGACGAAGTGGGGAATAAAAGATCTCCAGCATGGTG
chr09	11454854	11454898	AATCCAACAGCAGACATATTAATTTGTATCTTGCTCTAATTTATC
chr09	22153792	22153836	CCAATGGTAACCTACTGGCCTGTGTAGAAGGGTTACTCTGACAGA
chr09	20529477	20529521	CATCAAGTATAAAGTAGTATATTTTACCTTATTGATCTTAAGCCA
chr09	16441446	16441490	CTGGCAGATCAGTATGTCGGTTAAGCTGGAGATTGCTAACTCTCG
chr09	16339716	16339760	ATAAGTTGGTTTTGGCTAGTACATGTGAGTATACTCCAGGTAGAT
chr09	2229646	2229690	TGAGCGACGAAGAAGTGGTTGATGAGGATGATGAAAATTGGAAGT
chr09	20714482	20714526	GGCATGGAATGACAACAATGATTTGCCATATCATTGGTCTCTTAA
chr09	5109873	5109917	TAATGAAGCATTGGTAGAAATAAGGTTAAAACATTATGCTTAATG
chr09	20323612	20323656	CTGGATTTCTGGGTTGGAAGGAAGGTAGGAGACGATGTGGTGGCG
chr09	8876933	8876977	ATTACAGAATCTCCATTTGCACACCAATCCAGCCCATCACGCCAT
chr09	10451796	10451840	TTTACCAACTCTATACCATTGCCACTACAGTATTGGAATTATGGG
chr09	16713658	16713702	CGATCTTGGGGTGGCCGTTCTTAGTGGAAACGAAGACTTTGTAGA
chr09	11798122	11798166	AGTAACCATTGCCCTTTCCCTGCATAATTGTTGCTTGCTTTCGAT
chr09	14716622	14716666	TCGAATCGATGCCTAACCCTTTTGATCTGGTGGCATTTATTCATC
chr09	12290098	12290142	AATCAGTTGGTGGCAGAGCTAAATGAGAGGTTCACCATGTCACCC
chr09	10119317	10119361	ACATTATGACTAGGAAAGTGCTGACGTGTAGGTCTCATGATTTGC
chr09	22421191	22421235	TGAAGTAATTTAAATTCGATTAATTACCTCCTTGTAGAGCTGGAG
chr09	6014817	6014861	AAGGGCACGAATAAAGCTGACCCAAAATCCCTAGAATTGGTGTTT
chr09	21115515	21115559	GGGGACAATGGTGCACCTGCTCGAGGACTGAGGACATGAATAGTG
chr09	19152208	19152252	CTTAACGGACTTGGTCGTTACTACACTTGCTTCATCATTTGGATT
chr09	22921439	22921483	GAAGATAATTTCCTTTCAAGTCACAGAGTTTCCATAAATAAAATT
chr09	11236796	11236840	ACGGAAAATTGCCCCTCCCCACCAGTATTAAGAATCAAACGATTA
chr09	21061236	21061280	CTTTGCGATTATTCCTTTGTACACGAGCAATTTCACCACTATATA
chr09	492862	492906	TTTGGGGTATGTACTTATGCTTAAACATTGAGGTCATGCTTATCA
chr09	15621734	15621778	CTTGTTGCAGTAAATGGTTATGGAGGATGATGGGTTTCATAACAG
chr09	2213780	2213824	TGGAAATGGCATCTAAAGGACACAAGATTTGAAAGAAATTCCAAA
chr09	21417261	21417305	CGTCATGTGTTTTAATTCAAGTTTAGTGTTACTGACGACCATGAC
chr09	20068104	20068148	TGCAGAAGAATTGCCAACTAACCTCCAGTGTCGGATGCCATGATG
chr09	7698045	7698089	AATTAGTAGCTCTATTTTGTCCTATCTATATATATATTGTGCTTG
chr09	13164432	13164476	ATCCGCGTACCTAATTGCCTCAACTGTCTAATGGTGTACTAGGTA
chr09	20764143	20764187	GTTTGCTGGCTAGTGAAGAATGCGTGCTATAAATACGAAGCCCCA
chr09	19966621	19966665	GTTTGAACATTTTACTGCTGAGCAAACACAAGGTGCTGTAATTAT
chr09	9744711	9744755	CTGACAACAACCAGATGATGCCAAGGGGAAAGGTGCTATGTATAA
chr09	1891974	1892018	AACTTGCTCTAGTATTTTGGGCGAAGGAAGGAAAAGAAAGCACCG
chr09	21216509	21216553	TATTCAGCCAATCAATCTAACAAAGAATAAGAGGAAGATGAGAAA
chr09	20933478	20933522	AGTGCAGCTCTGAATGTTGGTGTTCTCCATCTTGTACCCACATTG
chr09	6737110	6737154	GAGAACCATTAAAAGCAACTGATGAAAATGGCATATAAACTGAAC
chr09	17020239	17020283	CTCACAAGCATAGTATTCAGAGAGTTCATTCCAATCACAATCTCC
chr09	11359976	11360020	ATATTGGTCCTATCAATGTGCATAAGATAACTTCTATTTAAGTAC
chr09	19752234	19752278	CGTCCCTACACAAAAGTCAATCCACGAATTACTCCTTTAAATATT
chr09	20888561	20888605	TACATACTTATGACGGGGATATTCTTGCATGCGTCATGTTCCATG
chr09	3622657	3622701	TTGATCATTCATGTAAATTTGAAACTTTTAATTTAATCATGTTCC
chr09	22410474	22410518	TTTTGTAATTGGAAGAGAAAAGGTAGTATATGCACTGTAAAATAT
chr09	15214677	15214721	CTTCGACTTCACACTCTGTTCATGTCTTTTGTCAACAGTAAACGA
chr09	19320461	19320505	TGGGCACAGTGTGATGGTAAGGAATTGGAGAAGTGATTTGTACAC
chr09	20016486	20016530	TACCTTAGTTTTGTTGGAAATGGGTTTGATTTGCGTGCAGTTCCA
chr09	18282684	18282728	CGTGCGGCTAAACAGGACCACCACATCATCATCCTCTGAACCATG
chr09	19258813	19258857	GTAAGGTTTACACGGCTGATTTGTGAAAGCAAGTTCAGGAATTGA
chr09	14635052	14635096	ATTTAAACCTCGTTCATATTCTCTTACTAAGTCCTTTCCACATGT
chr09	10624803	10624847	CATGTAACACCGTTAGCAAATTTTAACATAATAGGGGCACTCCAC
chr09	21843865	21843909	ACGAAGTTATTCTTATTGCGAAATTACAACATAGAAATTTGGTTC
chr09	21017033	21017077	GTGCCATTGTTAGGTTTGTGATGCGTTGGAGAAGGAATGTGCTGA
chr09	10290418	10290462	CTTAGAGGTCTTGTTGGCATATATCTACATAAAACGTGATGCACA
chr09	20514981	20515025	GGTACTTCAGTTTCAGTTGATTATAGTTCTGGTACACTTAACTAG
chr09	881991	882035	CCGAATGACAAGCTATCGGTCCTACATCTTGTATCTTTAAGATTT
chr09	13689805	13689849	TCACGAGTATATCCGCAGCATCAAAGTTCCTCAGCAGTACATCCC
chr09	3210373	3210417	TAGAGCTAGTCGATCATTATATGTGAAGCTTGAAGGCCACTGGAC
chr09	9661360	9661404	GAATTTTCACATGAATTTCATATTTTACAGTTTAATTGTTGCAGG
chr09	19678663	19678707	GAGCAGGATGTAACAGATATTGTAAACACATTTTGCAGCATTGAA
chr09	21876633	21876677	ACATAAGGTACAAAGCTATAAAGGCATACCATCATCTTCCACTTT
chr09	16120606	16120650	TTTTCTGTTCATAAAACCTGGAACTCTGCTGTCTATTACCTTTCT
chr09	15182327	15182371	GTCACATGCATCTCTCCATCGATCAGCTATCACAAAGGCTGTAGC
chr09	6663325	6663369	AACATGTTGATAAGTAACCTGATGAGAATCCCAAAGATCAAGATG
chr09	14915495	14915539	AAATAATCAAGCTTAGGTTCATTGATCCCGTTCTAACCTAAAACG
chr09	20603063	20603107	CCGGGTGGATGGATGGATCGCGTGCTGGTTTGGAAAATAAAACGG
chr09	11634763	11634807	TTGGAGTGGGAAAAGTTCAATCAAATCCATCAAATATAGGACAGA
chr09	9514482	9514526	GATCCAGAAATCAATCAAATCATAGCACATGTCGATGCAAATCAT
chr09	21869352	21869396	GTGTACCTCTGCAAGCCTTGAAATTGAGAATACGAATGACCGCTG
chr09	20045014	20045058	ATTTGTATAAATTGCCACATTCATGACATGTTGTATTTCACCTGA
chr09	1289095	1289139	AGCCAGGAACAAAGTCTGTGAAACTTGCATTCCCTAATTGAAGAC
chr09	14187721	14187765	ATCAGTAGTCACAGCAGTTTGATTAGAAGGTTATGTGGAGTTTCA
chr09	287482	287526	GAATATACGCTTATCTTCACGGAAAACCAGCGTTATAACATAATT
chr09	12874583	12874627	AGGCCATCGAGACATTTGACCATCTCCCTTTATCTCAAAACACAA
chr09	15997495	15997539	ATAAATACGGTGAATGCAAGTACATAATACACATATATTGAATTG
chr09	8887239	8887283	AATATTTGAGATTTTGAACTAGGATGGCACCACAATTTAAACATG
chr09	11812449	11812493	AAGGTATGCATTTCTCTTTCTTCCAATTCTGTCAGTCATGTGGAA
chr09	9007268	9007312	TTCTGCATTGAATCATTGACTATTCATGAAAGTTGATGTTTCCTC
chr09	286585	286629	GAGAGGTTAGTGTAGTATATTTTCCACTTATAATAGGCTCGAAAT
chr09	22216196	22216240	CATTAGCTTTTGTTTTATGTCTCAAAGTCTAAAGTTGATATCAAT
chr09	5835523	5835567	TCCTCTATTAACTTTGTGCTGATGAACACTTTCGATATATTTGCA
chr09	9007478	9007522	GATAATTATTCTGTAGCTATCTCAGAACTTTTGATTCCCTATGCG
chr09	14874218	14874262	AAGTATAGCTTTGAAGTTATAATGTTATATAAGGTTTATTCAGAA
chr09	7895918	7895962	ACAGTCCGAACATATCAAGTCCTATCAATCGGAGCAATGCACAAA
chr09	20031173	20031217	AAATACAAATGAAATAAACGAGGAAAAGAAACCCCTGCTTACCGG
chr09	21226332	21226376	TCAGCAATCCATCAGCAACCTTCTTATCAACCTGATGCAATCATT
chr09	17667922	17667966	CATGTGAAGTTAGAGAAGGGGCTAGGGACAGTGGCATCGATGGGA
chr09	11221336	11221380	CGCACACATACGAAGCTGACAATACCTTGATGAGAGGGGCATTGA
chr09	17453321	17453365	AGGACAACATAGTACTGACTCCCATAAGGCCATAAAACGTCTCAA
chr09	11797280	11797324	GATGTCCGCTGCGAAACAAAGACAAAGGTTTACTCCAATCTCGTT
chr09	5396754	5396798	AAGAGAGAGGAAAGATCAAGGAAGGAAGAGTCTAGAGAGAGAAAC
chr09	7018404	7018448	GAATAGAACATATATATCCACAACAAATAGGAAGGAAAACATGTA
chr09	19761004	19761048	TTGCCGATGGAGTACTATGGGATGATGTGTTCGGATCTGTGCTCC
chr09	19691137	19691181	TTCAAATATGCAACCTATTTATAATTCTAAGCATCATTCCACCAT
chr09	1797996	1798040	CAGACACATCCAGCAATGCAACCTGTCCAACAAATTCCTCAGGCA
chr09	17121423	17121467	CTTTTGTTCTCTTCTCTTCTTTTCATTCTGCTCCATCAAAAGGAG
chr09	20066231	20066275	AAAGAAAGCAACGAGGATCATAGGCGGTTAGTCGTTAGGTATTTG
chr09	14638390	14638434	TCACGCGGAAGGACATGATGGTATTGCTAATATCTCTTCTTCTCC
chr09	20130205	20130249	GCATTATTGCGACATTGAAGACAGCTAGAACTGGGACATTTGGAG
chr09	17083843	17083887	GAAGACCCAGCCCGGTTACTTAATAAATTGATTCATCGCTAAGTA
chr09	19081375	19081419	GTGTGTGTGATCTGAACATTGAAATTAAGCGCCATATCTCATAGA
chr09	2614031	2614075	TAAAATAAATGTAGCATATGATTAGAAAAGGTAATGGTCAAATGT
chr09	17026715	17026759	TACTCACCAACTTATACACAAAAGAGTAGTTAGACCAGTGACTCA
chr09	1046700	1046744	CTAATTGGCAGCAAACTTAATAATAATGCAAGTGAAAGCTATAAA
chr09	19749126	19749170	ATCTCTGGATCTCTGAAAACTCTGAACATTCCAAGAACTCATAAG
chr09	9749339	9749383	GCTAAAGAAGATAATCAGTGACAGGTCTTTAGAATACCCGGCACT
chr09	22925652	22925696	TGAAATCTCACCTATACTCCTACATGACATACATACGTGCGCTTC
chr09	3858821	3858865	TGACATAAGAATTGACCATCATGATTTGTGATTTCAGAATTTTGT
chr09	21614447	21614491	GCTTCAAGAAGTCGTGTTGTGCAGTCTGTCTAGAAGGGTGCAAAT
chr09	15814904	15814948	TTTCAAATGCTACAGAGATCCGGGGCCATCATCATATATATCCCA
chr09	16464098	16464142	TTTGTAGCAAAGAATGATCAAACATGTTAATCGCAGCAAAATCCA
chr09	13849451	13849495	TCCATTTATTTTCTTTTATTGTCCTCAGCAGCTTCATTCTACTAG
chr09	6605490	6605534	GGGCAATTAATTTTATGGTCACTAACTATACGTAACTTCTATACC
chr09	13644734	13644778	GAATCTATCGATATATCTCAACTTATCGACATGTCTGGACTTAGC
chr09	9657815	9657859	CTCCAAATAGATAAATTTCAGCCTCACTTCATGCATAAAATGAGC
chr09	22161132	22161176	ATACCTATGGCCTAAATGCTTCATTCCAGTGAAAAGTGCCACAAT
chr09	20400282	20400326	GCTCGGCGGCGCGAGGAGTATATATATAGGTATGCATTTGGGCGG
chr09	15254472	15254516	GAGAGTCAAGATCTTAGCCTTGATTGATTTCGCTTTATTTCTACT
chr09	12802891	12802935	TCCTGATGTTTGAATCACACGGAAACTCTGAAACTGAACAGCCCA
chr09	2696115	2696159	TGAAGACATGAACCCCACCAGAGGCATGCATGGTTTCGATAGAGC
chr09	20003563	20003607	TGTTTGATATTACCAGTTAAATCTTTGGTAAATGCAGTGTGCAGA
chr09	14538371	14538415	CAATGAGTGAAGTAATTTGTTATATTCTGCAAATGTTTATGCTGA
chr09	14867972	14868016	CACTTTGGGGTCAGCTACTAGGTCTAAATCGCCTTGGATTTAGCT
chr09	16180983	16181027	TTTCAATGTCATCTAGAACCTTATCAGTTAATTTGTCACTTTGTC
chr09	4454067	4454111	ATAGCTTGTGAAACACTTTTGGCTGCATGGAAGAATTAATAAATG
chr09	17640773	17640817	CGGTACTTTGTCTCACTGCAGATGATTATTGGAATTAGAAAGCAC
chr09	12812972	12813016	TCTTCAGCAATGGGGTTTTGAATATAGGCGTATGGTGTGGGGTTT
chr09	1656677	1656721	TTAGTGCTAACAAGCTTGCTGGTGTAGGACTGTAGGGCAATTTCA
chr09	15567648	15567692	ATGTTCAAATCAGGTTTAGTACTCTCATAAGTTGGATGTGATCTC
chr09	19228754	19228798	ATACCATATAGCATTTGGTTTTCTGTTAGGAAAGTTGGCGCTCTC
chr09	16504597	16504641	CTTGACGTCCATCCAAAGGCTAGAAATTTGAGTGCAATTTGGAAA
chr09	20352422	20352466	TTTGTTATGAACCCTGCTATATATGTACGACTTCTCCATCCGACC
chr09	15759967	15760011	TTTCAAGTCATTTGTTGTTAGAGTTTGACTTGGGCCTAATTGATT
chr09	14978833	14978877	AATCGAGGCAGAAACTATATAGAAAAGGACAAGTTTGCTACTCGG
chr09	19511911	19511955	GCCATCCTAAATAAGTTACAGATAATCACAATAATTTGCATCTAT
chr09	12846684	12846728	TTTTATCCAGCCTTATGTATAGATTTGGTTGATCAAGTAGCAGTA
chr09	22344083	22344127	AGTGTCTTGACATAGGCTTATATTCCGCAAGTAATAAGAAATCAG
chr09	19019971	19020015	TTCCTGAGGAGTCATAATATATTATCCAAGAATGCTGCCCGATAT
chr09	16309535	16309579	ACTGACTAGTTGGAAGCAGTGCTTTACAGAGATATTGGCGTGGCG
chr09	12270052	12270096	CAGGATGTTAAACTCACAGGACACAGCAATTATGATAATTCGAAT
chr09	7009901	7009945	TGAAATAAGCGAAGTATAATTCTCATGTGCTCTTCAAATCTTCAA
chr09	13861991	13862035	ATAATTTATTTCCATATTTTAACTAAGTTTTGGAGTAATCAATGA
chr09	7203304	7203348	TTTATGAGGCCATCTTGTTTAGAATGAGGAAAGCATCTTAGGATA
chr09	18322380	18322424	AATTGTTCCTGGTACGTTTGGATGGATTGCCCTCGTGTAGACCTC
chr09	19771659	19771703	GGAGTCATTTCCTTGTTCAGATCACCTGGAAGCTCTTGAAAGTGT
chr09	19538842	19538886	TATAACAAAATTTAGTTGATCCTGATCTCTTGGAATAATTAAATT
chr09	21973774	21973818	GATTACATATCCCGAATTTCTTCTCCACATGGTTCTTGAACATCA
chr09	3960356	3960400	CTCGAGAGGTTGCTGCTCACCCTGATTACTGTGATTTCTCATGCA
chr09	15248290	15248334	ATGCAACTAATACTTGTATGATTTAAGCTACTCAATTTAACGGGG
chr09	19825492	19825536	CTATGAAGTACCTATTACCTTTGCATGAATAAATTTCTCCTTCAC
chr09	19956645	19956689	GTGGTCATGCGAAAACAAAGGGCACAATTTACCTGTCAAACATAA
chr09	20137883	20137927	CGCTCGGCTCGTGTGGTGATCGGTTGCAAAATGTCTCGTACGCAT
chr09	17718346	17718390	ACCTCTTCCCTATAAGCATAAACAATCTGGACTTAGGATTTTGAC
chr09	14539631	14539675	TCAAAGCCTGATGGTTCTGATGAAAACATAGATGCTTCAAATCAA
chr09	18085284	18085328	TTACTAATCAAACACTTGTAATACAGAAAATGCTTGTACTAGTAT
chr09	8077099	8077143	AGGCTATATTGCTTTCAGAATATGTTACAAGCTAAATAAATTAAA
chr09	5646998	5647042	ACTTATTAACAAGTTATCACGATTATAATTAAACAACGATAGCTT
chr09	5032253	5032297	CCACATCATCTCATCCCTTTCTCCACGGCAACACTCTAGAACAAT
chr09	10123642	10123686	TTTGTTCATGATTCATATTTGGATTTCTATAACAAACACACCTAC
chr09	16049306	16049350	GTACTCGACTCCTTGCGCCAAAGTCAATCTCCCCTCGCACCGTCT
chr09	7945410	7945454	ATTAATGTCAATTTCAATTTTGTTATGATTAATTTTCCTTATTCA
chr09	3406437	3406481	AAATACATTGAAGTATGCAAGTACAATTGTAGCCATAACTTCTAT
chr09	6387176	6387220	TAAGACGCTAATGCTGTTTTGAATAAAAGACGCGTGCAATCAGCT
chr09	22112389	22112433	TGTTACCGCAAACAAACCTTCCGCCAAACAATTTTGCTAGCCATC
chr09	13037333	13037377	CCCTTATCTTTAGGTCTCACATAATAAATACAATTTCTCTTTAAT
chr09	21293734	21293778	GAAGCATGTCAATTCTATAATTTTCTCAAAACTAACATTATTCCA
chr09	2540772	2540816	TCAGGTTGGTTTTATAGTATTGTTGTCTCTCCTGTGTCGATGCCC
chr09	19232307	19232351	GTCAACAAAATGGGTAGCTAGGCAATGCATTTGTGTGTTGAATTA
chr09	9223566	9223610	GGAACTGCATGAAGTAATTGTTCAATTCCACGTGCTCTTCCAACT
chr09	16826514	16826558	TGGCGCTGCACTACCGATCGAGAATATGCGCCCTCTGTCTATCGA
chr09	20849691	20849735	CTTTTGCAACAGTCAGTAAGTGCAAAATGATATAAACGAGTGCTA
chr09	18854991	18855035	AGGTGAGAATGTGACATCAAAAGAATCTGAGATAACGCAACTTTT
chr09	18824362	18824406	TTATGATCAAAAGTCAGGTCAATTCAAATTTTGGAAACCAGGGTG
chr09	19105017	19105061	GTGTCAATTTCAATTCGTAAGTTATCTCCTGCATTGAGTAAGCAG
chr09	19326099	19326143	AGGACAGTACATATTGTTCCTGCAAAGTTCATAATGAGAAATTGA
chr09	20028485	20028529	TGTTGACTTGTAGATTTATTTAGCTATTTTACATTATTCTATTCG
chr09	19573906	19573950	TAGAATTTTACATTATACTTTGTTTTGTATTGGATTTTGGAACCT
chr09	20685952	20685996	CTTTCCAAGAATTAATGAAGCTGCGAATACCACTGACCACATAAC
chr09	12528053	12528097	TAAAAGGGTGTTTCAGCTAACAAACATCATATTGAGTGAGGAAGT
chr09	20345314	20345358	ACTAGTTTAGATGTTATTTGTGAATAATTACTTTGTATTTTCTTT
chr09	14035753	14035797	TGAGATTTCCAGTATAATGTCACACACAAGTTAATAGTCTTTCAC
chr09	18245620	18245664	GATTACAGCCCATCGAAAGCCCAAACAGAATGTGCCAGAATTGAG
chr09	6630153	6630197	GGTGCACCACTTAACTAGCTTCTACCATGAGAACCTTCCTCTACT
chr09	17399560	17399604	GATTGCAACTGAAAATCTCAAAAGTATGGTCATTCTCAATTCGTC
chr09	12207089	12207133	ATAATGTCTTAAATATCTGGGGTTATATATGGTATTTGTATTTAT
chr09	1158593	1158637	CGGCTGTTGTATGGTCGGTGGCGAAGATGACGATGGAGCACGGCG
chr09	16943223	16943267	AGATAGAATCTCTGTGGTTAATTACTTACCTTTATGGACAAGGTT
chr09	10016982	10017026	TGGTTTTGTTAAAATATCAAGACTTCGATTGAATATAGACCAGTT
chr09	3584994	3585038	TCATCGGGGATAGATCTAGGAAGTAATTGAATGAACAAAATAGAT
chr09	21550536	21550580	TTGAATGTGGTTGTCAACGCAGGTTTACGATTCCAGAATTGCTAG
chr09	14412243	14412287	TGATCAGGTTTTGCATCGTGTATTAGAATATATTGTCCTCACCCT
chr09	16340600	16340644	TTGGCATGGATAGCTAAAAGTATTACAGAATTGCACACATGACAG
chr09	12269099	12269143	ATCGATTTAATTAAATACGAAACGCTATTGTTAGGACCTGTTCAT
chr09	16478150	16478194	ACTGCATTTTAGATTTGCATGGACCTTATTGAATAGGGATATTTT
chr09	2500213	2500257	AAGCCATGCATTCATCAACATACAAATTCCACATATCCATTCATC
chr09	16116107	16116151	TGCGAGTGTCCTACGCCAAAATTTTACCGACAACGCTATATCATA
chr09	8584651	8584695	ACGAGTTACATAATGCATCACGACACCTAATTCTGTAGATTTTAC
chr09	9247657	9247701	TTCTGGTGTCTCTTTGGCTAAACTATCTATTTGTACATTTAACTA
chr09	12636072	12636116	ATCTACTACTACTACTTGAGAAGCCACTCCAATCCAACCAACATG
chr09	4017112	4017156	AGATGTGGTTGGGTTATTTGCGCTTTATTTCTTTCTTGCTCAACT
chr09	12187601	12187645	CATCCCACTTGATTAATTATGTTCTGAATACAAATCAAATTCAAT
chr09	18394378	18394422	TGCTTCGTTGGACAAGCTCTGCTAGGTAACCTTCAGCGACATCTT
chr09	7191864	7191908	TCTCTAGTGGTGACCATACTGTTAAAATAATCGATTGCCAAACTG
chr09	14200960	14201004	TGGGAAGCACTAACATACATAAGGTCTAGCTGGGTTGGTAATTGC
chr09	13551853	13551897	CCTAGGCAGCCTAACATCCACAAGAATATAGCGATATGAGTCAAC
chr09	21578855	21578899	GGATATACTCATTATTGCTATTTGTTTCCTTCTCCACAGCAATAG
chr09	1339524	1339568	TTAATCTTTGATATTGTTACAGACTTGCACCTATATTACTCACGA
chr09	21157594	21157638	TGTACAACATGCATATCCTTGAACAGAAGTTTTATGTAATACTAA
chr09	18718650	18718694	ATATTTCAATTTGTAGGCTGTAGGTTATTACGTGGATAATATAGT
chr09	5453863	5453907	AAACTCTACTCCTTTCATCATTGTCTCTTGTGTCACATGGATATA
chr09	15168641	15168685	GAGAACGAAGCGGTTGGTGAGGAGGAGAGTGATTAAACGCAGCAA
chr09	18948304	18948348	CGTGTGAAAATGAATTTGGATCCTGACTCAACAGCCTCGCAGAAG
chr09	14887995	14888039	GAATCCCCACCGTATCTGTGTCCTCTTTCAGTTCAGAGTGATAGA
chr09	20770281	20770325	CGCAGGTGATGTCCAAGCTACAAAACGAGATCATACAAGTCACTG
chr09	3371112	3371156	CGGATCTGAATCTGGCAACTTGTCTTCTTCCTTCTCATTTCCTCT
chr09	21766723	21766767	GATGGTCACCTTGTAATTTCTGTTTGGAAAATGCGTTTATGTGCT
chr09	22101003	22101047	TCTAAGTTTGCATCTTTTCTTCATAGGTTTGGGCTTCAAGATTGA
chr09	21382134	21382178	TTGGCAATCATCCTTGTGAGCATTTTCATCGCAGCATCAAGGTTA
chr09	9526535	9526579	CGAAACGAAATCACACATAAGCATATTTCAGTTGGGCCGCTACAT
chr09	19461469	19461513	TCATCATCTTGTTGGGAGGGTGAGAATTTCCTTTTACCCAATTTA
chr09	17193328	17193372	GTGTGGAACGGGTATTTTATCGTATTTTACCTGTGTAACTGCTTA
chr09	10895270	10895314	AATCTCTACAGACACTACAACACGTTCATGTATTCTAAGAGCCTT
chr09	12403997	12404041	AACATAATATAACTTCTGGTATATATCTCTACTGTTTGCATTTTA
chr09	18136825	18136869	CTTCTGCTTGCCAATGAAAACCTTCTTCATTCATCTATTCTTCCA
chr09	22605202	22605246	ACCATTAAGAGTTCAGTGAGGATTATCAATAAATAAAACATGCAA
chr09	12970768	12970812	TAAAGCAGAAAAGACCACAATGTGTCTTGAGTGCATAAACAAATC
chr09	6894836	6894880	ACAGTTGTGTGTTGAAGCAAATCATCATATTGGGATGCGATAGTC
chr09	3802330	3802374	TCATAATAGCTCAAAGATAATATATTTCTAGTATTATCTACATTG
chr09	22118558	22118602	CATTGGTTGCAATATGAATCAAACATGACCTTGGTCTACTCTACT
chr09	11042171	11042215	AAGTACAATACATATGATTCGGAAAATAAGAGTAAAGCTTAGGTT
chr09	1910416	1910460	GAGTCCCCTCCTTGGCTCCTTCTAATTGCTACCCAAGTTGAACTT
chr09	19297808	19297852	ACTCCAAAACAAATGCCTCACACCTGTCAGAATACCTTCTCAACC
chr09	1650145	1650189	ATATTGTGTGCTTTTCTGGTGATCCTGTTTCCATTGATTGTAACA
chr09	4394781	4394825	AAGACCTGAACCTGGATAAAATCATATGTGTTCAACCGTCCTTTT
chr09	15999334	15999378	ATACTTGTTTAACTTCTCATAGTCCTTCATTCTTCTACAACTTCT
chr09	22647181	22647225	AGACCGCTGACTACTCTCTTTAAAGGTCAAGTTGCTGAGGAGAAA
chr09	21912186	21912230	AGCTACAGGAGAAGAGGCTAGGCTACTACGACGAACTGAAGAACA
chr09	7897644	7897688	CCCTTCATACAGATTGTAAAGGTGAGTAAACCTCCCCAGAGAGAT
chr09	19388511	19388555	TGATTTTATAGTTAAAAGGATGAAAATGCGACTTCAGTGAGAAAC
chr09	4989183	4989227	GGATGACAGTCACAGCTTCGTCGATGGTGGAGCCGGCAAGTGGGG
chr09	19725900	19725944	AATTCTTGGCATATTAGTAGAAGTAGATTACTAGCAGCGGCATCG
chr09	12742261	12742305	TTAAGTTTGGTGGCAACGAGAAAATTATATAGCTGAAAATATAAT
chr09	9374151	9374195	CAACTGGACCTAGCTGTGCAAATTAGGAAACTGATCTAGAGAAGA
chr09	7684610	7684654	GTGATCTGGATATTATTCTCCCCGGTTGAGCTTTTATTAAGTACT
chr09	1046176	1046220	TAGGGGCCAGGTCACAAGAAAACAAGCAACCCAAAACAAGAATTT
chr09	6010796	6010840	TTTATTTTAACACTACCGTCTCTTTCTCTCTCAACTCAATTTGCC
chr09	19308909	19308953	ACCGGTGGTGAGTGTGAGGCGTTTTGACACGTTCCTTGACATGGC
chr09	10956859	10956903	GTTTCTATTTTACGGTACATCAAATATATATATTCTTCCATAGTA
chr09	16054207	16054251	AATCTATTTGATGTGTTGAACCTATATGCAATTTTGTATAGTTAT
chr09	10452979	10453023	GTCAGCCTTGATCTGTTTCACGCAGTAGGGGCAGAAGAAGGACTT
chr09	14967581	14967625	ACTGTGACAGTCTCCTAATTAAGTATTCTGAGTCCAGGTGATCAA
chr09	9670518	9670562	AATAGATTGCTTTAAGTTCATCAATATATTTCTCCGCAGTTACAT
chr09	16385422	16385466	GTCAAGTCAAGCCTGCCTCGAGTCTCAGTTTAGTTCAGACAACCT
chr09	9044104	9044148	GATTTACAAACATTTCGATCAACTTCATCCTCCTGTGAACCCAAT
chr09	5349358	5349402	TGCTTCCTTCACACATCTAATTCCACCACACGAGATCTGCCACTT
chr09	14363811	14363855	AGAATGTAGTGAGCTATGTTATGTATTGGAATTGCTTTAAAAGAT
chr09	11984852	11984896	ACTAAGATTATGTACTATAAAACATCTAAGTATAAACACCTAGAT
chr09	11938166	11938210	AGGTGAGAAAATATTCCAAATCTCTCACTCTGTCTGAAGCACACA
chr09	10132707	10132751	TGATCCAACAATCCTTCCTTGTGTTGTGAGTCGATACCTCTTTCT
chr09	4907902	4907946	TAGATCTAGGGAACGGGGAAAATAGGAAAATATATATTTGGATAA
chr09	19879828	19879872	ATAAAATTCATGTTTATTATATAAGACAGTCCTATAGGCCTCTAG
chr09	16288123	16288167	ATTGAAGCATCTCAATTCGATTCCGTGTGTTGCGAAAATGTCATT
chr09	22712729	22712773	TCATTTATGAGCCCTTTTCGCCTCACGGAGAGTAGATATATATTC
chr09	1821463	1821507	TGAGGGGTCAAGCAATTTGTTTCGGTTTTGGTTAATCTGTTAATT
chr09	15245795	15245839	CTTACCTCAATCTGCCCGTACAAGTAAACACAACGAAAACTGATA
chr09	6068006	6068050	AATCTTACAATGCTATCTTCGTGTATTAAACTACTTGATATATGA
chr09	14519321	14519365	TAGCATAGCGGAACTGACAATTGCCTTCTCTACTTTCTGCTCCAT
chr09	17082528	17082572	TGATCTAGTAGAATGTTAATTAAACCTGTAGCTGATTGTTAATTG
chr09	13172397	13172441	GTATAAGTTTGTAACCACAGAATACGGTTTATTGGGTTTACTTAT
chr09	21847039	21847083	TACCGGTTATAACTTCCAATAGTAACACGCCAAAGCTGTAGACGT
chr09	17876523	17876567	CATACTTGTTTCCAAAGTGCTTACTCCTTTCCAATGTTAATATAT
chr09	20966756	20966800	GCAAACCTTAAACTAACAAAACTCATTCCCCAATTCTCCTATTCC
chr09	11982624	11982668	CTCAGAAACTTATTAAAACACCACAAGCAAAATTATCTAAAAGTG
chr09	885549	885593	CATGGTCAGATTACAACGTTGAACACAATGCAGGTCAGCTTTATA
chr09	7331088	7331132	AATCATGCTCTCTTACCATTGAACTTATTAACTGTAAATTTCTGC
chr09	16457117	16457161	ACATCTGCTGTGGACAAACTAGATAGAGGTCTGAGGGATGCAGGC
chr09	16554962	16555006	AGCATGCATGTTATGTCCAGTTAGTAGACTCAGAATTTTAAGCCA
chr09	9805948	9805992	TAATTAATTAAATTACTGTTATTAGTGCCATTTAAAGAGATTATT
chr09	8200121	8200165	TGAGATTGGTGAACATATACATAAATACTGCGGTACTCATTTGTT
chr09	18277191	18277235	TTTCGAGGAGAGAGTAACGTATTGCTTCAGAGAGAAATGTGCACG
chr09	19758261	19758305	GTGGTCATCAGCATTTCTTCGACTCTTTATGGTTTGCAGAATGGT
chr09	16114809	16114853	CGGAAGTAATTTCTCATCCAATTTTGTCCGCCGAACCGACGCATT
chr09	1775823	1775867	TGAACTAGTACTGCTGGACTTGTTTTGTATCTCCTCGGGGATTTT
chr09	16571800	16571844	GCAATCAGGATGATAATTGATTTTAGGGCTTTTCTTGAGCGATTC
chr09	17058787	17058831	GCACGCATTGGCCAGTGGGAGAGACAGGAACGACACGTGACACGC
chr09	18682843	18682887	CGGTTTGATAAATCATGATTGACCTTGAACTGATGAAAATTATAT
chr09	1714513	1714557	GTCAGCTTGATCTCTTATATCATTGTTCCCCTCGTGCAAGTGAAA
chr09	15718554	15718598	TGCAAAAGGGCTCTGGAATCTTATGCAGCAAAGTAGGCTTCAGTA
chr09	16370162	16370206	CGCCGTACTTTTAAATCTTAGGAGGGCGGGTTCTAATTATGCGTT
chr09	9249402	9249446	TTTGTCTTATTTTGTTAACCTCCACTGATCCAATGCTTAATTAAA
chr09	14619050	14619094	AGCAATTACCACTCTACCAGGGCAATTAACGTGTGCACTAGTACA
chr09	1090770	1090814	ATATAATAATTAATACTCATTTGGATCGGAAAATTTCACAGGAAC
chr09	9375810	9375854	TTAATTTTGTTAAGCAGCAGGATTGTCATTCAGTTGTCACCCTTT
chr09	16155183	16155227	GTGCTCTTTGGACTGTTAAAGGTCAAGAGGATGAGGCTGATGTAT
chr09	6984442	6984486	CTTGAAAAGGACATTTAGAAACTTGAAGTAAATATACATTGCCAT
chr09	12455135	12455179	TAGAACGCACTGACGACTGACCAGCGATTTGTTCACCCACCAGGA
chr09	17450002	17450046	ACTGTCAGTTCACACGTCTTTTACTAATCGTTTCGGCGCTGCAAT
chr09	16266664	16266708	TTAACCAAGCAAAGCCTTTCCACCAATCAGCATGGATTAGCTCAA
chr09	20427268	20427312	CATTCATTTAAAACAGCCTTAGGTCAATAACAAATAATACAAATA
chr09	14554847	14554891	AATTATATTAGTTGTGATTCACTCCACAAGATAGCACTTACAAAA
chr09	18322989	18323033	GCGGTGTGGTGATAGAGTAGTCATGGGTATACAACTTCACCCACT
chr09	20002621	20002665	TTTTATCATATTGTATCATATCTGGTTTGAATTGGTGACTAATGT
chr09	17514673	17514717	AGACCGGAGCGTAGATGTTGTAGCGATCTATGTTCACTCTCTGGA
chr09	21075226	21075270	TGCTCATGAAGAAGCTCAGGGTGGTTGAAGACGAGAGCAAGGTGG
chr09	13875802	13875846	GGATTAGTTTGTTCCTTTGTGTGATTCGATTCCTTGCCGCGCCAA
chr09	20261129	20261173	CGGTAGCTGCTGCCATAATCGTTCGTTCGCTCCAACTGAGTTGTC
chr09	15167368	15167412	AATGACTTTGAGCAATCTAATTCAAACACAACCAAGAAACAACTG
chr09	18925950	18925994	CTCGTGGGAAGAGGGGAACAACGAATTTAGGCCATATTTTCATAC
chr09	18765594	18765638	AATTAGTAATTCAATTTATATAGGACCCATTTCTGCCATACAAGC
chr09	13948130	13948174	TTTATATCATAAATTGTTACCACATTTTCACAACTCTCTAGATGA
chr09	1750421	1750465	ACCGGCGTCTTCCATTAACGGCTCCTGTGCATCGTTGTTTCCTTT
chr09	17469160	17469204	GCGATTTGGCGTAGAGTGGGAATGGGCTGGGATGGCGACCACAGG
chr09	1166241	1166285	GATCATTTGTACAAAAGTATGGAACTAACCTTCACTGTTGAAATA
chr09	15170236	15170280	TTTATTGGAAGAACACATTTTGGAAAGTGAATCTGAATTTTAAGT
chr09	16671744	16671788	GCTCAATCTCCGGCTCATATCCTGTGACATTTGACTCCTATATAT
chr09	3374460	3374504	ATAGTATCTATTTCCGTTTGCCTTTCCTAGAAGGTTGTTCAAATG
chr09	21556610	21556654	CACCTCCATGATGTGAAGGAGAAGGTCGAACGTGAGACAACGCTT
chr09	6666823	6666867	TTGATTGAGAAGTTAGTTTTCTGTAATAATATTGAGAATTATATA
chr09	10690121	10690165	CGCCGCCTCATGCCGTCGTCGTCTTCCCTTTTGCAACCGACCTCG
chr09	20455292	20455336	TTACTATGGTGGTGAATGAATCTAAGAATTGTATGTAGCTCATTG
chr09	8731860	8731904	CATGCATTAATTGTGTGTAGTATTAATTTTCTTTCTCATGGGCAT
chr09	10856798	10856842	TACCAGCATATTTCTTGGCGCCACTGAACAGCATGTGATAGAAGG
chr09	20965529	20965573	TAATTATTTCCTGTACTCCACTAAACGATATATTCACTACCGGTT
chr09	21927104	21927148	ACTATAATATATTAGTAATATAACTACATCTTCACTCATAATTAT
chr09	19997372	19997416	ACGCCGCCGCAGCTCCCTCACTGACTCGGTTGGGGTTCGGTTTCC
chr09	17017804	17017848	AAGGCCGGTCTTGCTGCTCACCCTTCTTAGCCAATCACTTGAGCC
chr09	17020549	17020593	AGCCACCGACATTGTTGAGAAATTTTAGTGCTATGATGCCACAAG
chr09	14539716	14539760	TTGCCCTGCCATTTCTCACTGGTCACTTATTGCAATTTCTGGGTA
chr09	5864427	5864471	TAAACTGTATTGATCTTCCCTATCTAGTAGTATGCCACATTTATA
chr09	12298988	12299032	GGTTAATTTGCAGTAGACTTGACTCCGTGACTCTGGCTGTAGTAC
chr09	12213210	12213254	GAACCGCAATCATTCTACGAGCAATCCGTTAACAAATCTAACAAG
chr09	11457006	11457050	GAATTCCTGAGGTTTATAAATTATTGCATAAAATATACCAAGTCA
chr09	13829146	13829190	ACAGCATGGATCTTTGATGCTATGATCAAAGTTCTGAAAATTTAC
chr09	14130052	14130096	GGTGAACAGAATGAATTAAACATGCGACATTAATAACAATAGCAT
chr09	22033379	22033423	CGGAACAATTTCAACTGGAATCGTGTACGTGCAAGTAGTATGTGA
chr09	8762194	8762238	ACCACTTAATTTGAAACTTAATTGGCAATAGTTTCAGCAAGTGAT
chr09	22881716	22881760	CAAATCTCTCCCTTCTCCCTTGTGTCCAATGCATCTCTTGAATTT
chr09	14250449	14250493	TTAAGAATGAAGAGATAGATAATATAATAGAGTCAACCCAAATAC
chr09	18687047	18687091	TCTTAAGATAAATCGAGCTCCATAAATACTTCATGTTTAGGTCTC
chr09	5087687	5087731	ACCAGACTTGATTTTGCTCCATTTCCTGCCATCTCTTGAAACAGC
chr09	7017281	7017325	TAGTGCGGGGAACAAGTTACAAACCCTTATCAGTTATCACAGCCT
chr09	16476860	16476904	TCATGAAACGGGGAGTAGAGAACAAAATGAAACCGCGTCCAAATT
chr09	19113510	19113554	TTTACTAGTTATACACATCTAAGTTGTTTGATTCACCCTTGACAC
chr09	10560859	10560903	TGCGGTAGTGACTCCGGTGCATTCTCCATCCCTAAAGTTTTCAAT
chr09	18857126	18857170	AACATGATATAGATGAGAGTAGAGAGAAATGTTGTTATAAGATTA
chr09	21891072	21891116	GCTAGACACCCACAATATTAATTCGTTATATCCGGAAGAAATATA
chr09	1905619	1905663	CGATTTGCTTCTTCCCATAATTCCTCCCTCTCTTGATTACCCCTC
chr09	20722098	20722142	ATACATTCTTGAACTCTTTCTTTGGCAATTTTATGTTTGTCTGAA
chr09	19076116	19076160	ATGCCGATAAAAGATGTTTGACGAAGCCAACACATCCTTCACTTG
chr09	16841762	16841806	CCAATTATCATGTAGTAGCCAATAAGCATAAAAGCATGGTGAATC
chr09	20012230	20012274	ATGGAGTCGCGTCGTCTAAATTGCTTGCCAGAGTGATTATAACTT
chr09	22115325	22115369	ATTTGAGGTCGGATACTTGAGTAGACATTGCGTGGAGTTTAAGGG
chr09	12979129	12979173	TCAGAGCAGTATCCTCCTCCAAAAGCTGCAAGGTAAATAATATGA
chr09	11171103	11171147	TATCATTTCATGCGTAACGGAACATCCTAGGAGTGTTATTAGGTG
chr09	6119326	6119370	ACTTATTGGCTACAGTATTGGCCATGATCGGTAGAAGTTCAGCTT
chr09	4032959	4033003	AAAACTTCATTTGACAGTTGATTTTGTTATATCTATTTCATTTTA
chr09	8614896	8614940	GGTCACATGAAAGAAACTACTTCAATCTTTAGATGCTTGATTTGA
chr09	17006846	17006890	AACAGCGAGTGAGTTTCTTCCTTGCAGTAACATGATTTGGAATAA
chr09	6342591	6342635	GACTTGCATATATGTCATGAAGAAGAACATAAAACAGATCTGGAT
chr09	20438307	20438351	AAATAATAAACAGAACATACCAATTCAACAGCAGTCAGTAACATA
chr09	20249443	20249487	GACTCACGAATGCAATTTTGGACTTAATTTAACCTCGCCATCACA
chr09	5455819	5455863	CAATGCGTCAGGTGATCATCAATTCAGCGCCTTCTTCTTTCTCTA
chr09	22405320	22405364	ATGTTTAGCTCGTATCAACTGTGTAAGGTCTTTAACATTTTGCAA
chr09	9481470	9481514	TTTCAGATAATTAAATAAATATTCTAGACACTGCATATTATGATG
chr09	13172472	13172516	TTTAATCATGCAGCTCATAGTGGGTTCACACATTGCTTCATCTTT
chr09	3631910	3631954	GTTTTCTTAACCTTACTCTTCTTTGTATGGATGACTGAACAACTT
chr09	1863883	1863927	ACCTAACAAAAGTACTGAAGCATAGTTCTTAGGTCTGATGATTTA
chr09	19798182	19798226	TATTATAGTCTGGGCCTACACCTCACCCATCCCAAGAAGACAAAC
chr09	11260929	11260973	TTTGCATAAACCAGTTATATGAAATTAAAGAAATACCGAATGAGG
chr09	5449311	5449355	CAGAGAGCACCAAATCATGTCTCGAATGTTACACATGAACTAAAT
chr09	10773288	10773332	GAAATGTAGACTTATTTCCAACTCGTTAACCACCGCCCAAGCCCA
chr09	1794401	1794445	ATAAGTTGTATGATGCAAGCTGTTACTGAAATTTTAATGGAATAT
chr09	601623	601667	ACTTCCAAGTTCCAAAGCCGTCTGTAAGTTATCAGTTTGTATTAA
chr09	16180052	16180096	TAAATGGAGAGAGTAATAACATCCTAACATAAATGACTGATGGTA
chr09	8938999	8939043	TATACTATATACTTATCAGAGGCTCCACAAAATTTTCAATACAAA
chr09	22403195	22403239	AAGCAGTGTGTTTTCTCGCTTATCACGGATCCCACCACCACTGCA
chr09	12843849	12843893	TTTTCAATGGAATAGATGAGTAATTATATCATAATAACATCTCTG
chr09	13873809	13873853	GGTTCAAAATCCATGATCTCATCTTACCACAATTTTACTTTTAGA
chr09	19633054	19633098	AAAATAATTTGTCTCACTGTCTGTAAGTGTTATGTTGACAGCTGG
chr09	15137566	15137610	GGCTACAATTAGAGGCTTTTGATGAACTCCATTTGCATAAACTTT
chr09	5852107	5852151	AAAGATATTGTCTCAGTTGAATACTAGTTGAAACAAGATTTTATT
chr09	11871405	11871449	CATAAAGGAGGCTACATCTGGGAAGCATGCTACGACTAATGGAAT
chr09	14705088	14705132	TGCGACATCTATTAAGCGACATGATGCTCAGAAGGTTTTGTTAGT
chr09	4201585	4201629	AGGTTGCAATTTTGACTACAATTACATCTAAATTAGAATATAGTA
chr09	11032673	11032717	CATTACTAAATAAAGTGATAGTTAAATTCTCGCTTGTAACAATGG
chr09	14899276	14899320	ACATCAATGTCATAATTGGATAATTAATTTTGAATGTGTTTTCTA
chr09	12316861	12316905	TCTTAACGGGTGCACACTTTGTTCGATCAATAGCCATACGTGAGA
chr09	1330776	1330820	AATTCTAAAAGTGAACAGGGCTTCTAAAATGATCTACCACTTATG
chr09	15878932	15878976	CAGTTCAAAATTGCAGACTGACCGTATCTCAATAATGTAAAGATA
chr09	1465155	1465199	CATCCAAATAAAAGATGTTAAAAGTCTACGTGGTAATCCATCATA
chr09	5854887	5854931	TCAACATACGTAGATTAGATCCATCACGACTAAGGGGTAGAATAA
chr09	9273071	9273115	TTCCCCATCCACATTTATAGACCAGGAACAAGAACACAATAATAT
chr09	12213425	12213469	AGCTGTTTTCTGGGATCAAGCTGTTGGTTTAATTTGATCTTCCAG
chr09	3126543	3126587	CATTTGTTGGCATTGTATTACGAGACATTCTGAGCAAATGAAAGT
chr09	6104959	6105003	CGGAAAATCCAAGGTTGCCCAATCATCTCTTCTTCAGTGATATAT
chr09	6776605	6776649	TTGGGAATATGAGATGCTGACCAACGCTTGAATGTATGCTAATGA
chr09	22602822	22602866	TGATATGACTCTTCAATATACAAATGGCTATGAGTCTGAACGAAT
chr09	14987626	14987670	AAAATGACCTCATCTTGATTTGTCCTTTTCTGTAACTTGACATGG
chr09	18505429	18505473	CCCCTCTTTGCATTGTTAATCTCCTCGTATAATTGCTTGCGTAGT
chr09	13037192	13037236	ACAAAAGAAAATAAAACATATATAGCGCGAATGATTCAAGATAAT
chr09	717740	717784	ATCCAACGGACAACAGATATGGTTATCATTCCTTTAGTGCTTAAT
chr09	20477775	20477819	TCACAGTACATGGAGTAATAAATTGGTTGGAGGAGAGGGGATGCG
chr09	20673991	20674035	AGTAGCAGTTTTAGTCAAAGACAAGACCCACCCAGGACAATGACA
chr09	21354039	21354083	AAGAGCAGGAGATCTCTTGTACGAGCTGAGCTGATAACCGAGTGA
chr09	13809709	13809753	AATATATGGATGAATTTAGACTCAAATCAGGAATGGAAGAAGTGA
chr09	15984488	15984532	AAGTTTCTACCGGTTCTCTCGCCCAAAAGACAATATCAACGCGCC
chr09	5432655	5432699	CAAACCCTGCCCAGAATCTTGATAATGTTGCAAATCACTTAAAGC
chr09	16982259	16982303	ACTGCATTTGTTTTATATTAGAAGGCTTATATGATGATAAATATT
chr09	21416821	21416865	ACACGTGCAAATTACACATATACAGTCATGCATGGCCAACTTAAA
chr09	13709724	13709768	GCAAAGGTATCTCATTCTGCAATCTTCAGAAAGAAAATTTATAAG
chr09	19923819	19923863	CTGACCGCAAACTGTAAACCCGAAAAGCTCAATCTGCACTTCTTG
chr09	18973626	18973670	CCCAAAATGTTTTACACAATACTAGTATATAATTTTAATACTGCA
chr09	6987597	6987641	TGCACTGATTCTCATTCTTCCTATTGTTTCAATGATTCCAAAGCT
chr09	15138203	15138247	GGTGTGCCAAAACTCATCTTCTATACATTATCAGTAAACTAGGAT
chr09	3349695	3349739	AGTGAAATGGACAGGCTAGCAAGACAAAGAAGGAATATAGCTTCT
chr09	8126867	8126911	GAGCACTCTCTCTCACGCACCCTCCTTACTTCACCTCCTTAGCTC
chr09	8877204	8877248	GTTGCCAAAACTCCAGGTTATACTCAAGAAAGCTGATTATTGTTT
chr09	8967072	8967116	TGCATGTTGAGATATTTGGTCAAAACTATAGATGAGTTGTCTGCT
chr09	3056129	3056173	CGGCGAGGAAGCACTAGTGTAACCCGAGGCCTGAAAGGATGATCC
chr09	8042256	8042300	GCATATATGAATGAGCTGACAAGAGTATAACTTACCATTTCTGCA
chr09	14415623	14415667	TTGTACCATATCCTGCAGCTCATCATTTCCTATCTGGTAGAAATG
chr09	3741645	3741689	AGAAGACTAGGAAACCGAAAAGAGTAAAGTGTCACGTGCTAGGAT
chr09	21054148	21054192	CAATACATAACTTGAGTAGTAGTAGTACGTCCCTTTTGAACTGAT
chr09	5559669	5559713	TACTGTTCAATCTCTTTTACCAGAATTGCTATTGTTTTATCATGC
chr09	16351816	16351860	CACGACACAAATTAAAGATTGGATAGTGACATAGTGTACGACAGA
chr09	22737970	22738014	GATATCTCTAGACTGAGCATATTGTAGTCCGTAGATGTGATTTTA
chr09	13545172	13545216	CATGACAACATATGCGAGAAGGAAATGAAATCTACCTATAGTCTG
chr09	6963062	6963106	AATAACTTCCAGGCATGCATTAATTATAATATGTACATTGTAATA
chr09	6938080	6938124	TCTGCTGGATTTCGTGTTTAGGTAGTGCATTGGAAACGTAAACAT
chr09	21363760	21363804	AATCGTAGCACCCCTTTTCCAAACCCATTTCAAAATATAGCTCTC
chr09	13975533	13975577	GTAGTTTAATTTAGCTCCTTTTAAAACTTATTTACCATATAGATC
chr09	22510902	22510946	GAATCTTGTTCTATTTTCCCGCAATTACCTGCCCGGAATGTAATA
chr09	9163866	9163910	TTATCATTATGAAAATTACATGAATCATTAATTAATACGATATCC
chr09	17757842	17757886	AATCATTCTATTTCACATGTCCTTAAATTAAATATTCTGAAACTC
chr09	16745362	16745406	TTACCAGCAAATGTGGAGCTCTACTTTGATATACTTTGCGCTGCC
chr09	8313490	8313534	TCAACTGTAGTATTCTGAGTTTAGGGAAGGCATGGACTCTGTTGT
chr09	20766702	20766746	AGGCACCTACCTCGACTACATTCAGAACAACGGCAAGACCCTTGG
chr09	6291379	6291423	TGATAAGTAATGTAGGTGATTATGTTACATAAGTTATGGTATATA
chr09	21637777	21637821	GGGGCAAGGGAAGGTGAGTGATTGGTCGGAGGTGAGAGGGAGATC
chr09	16609629	16609673	ATAGGAAAAGGCATACATAACAAGGTAGCGGCCGATTTACACTAC
chr09	14983546	14983590	AGCATTTGAACCTTTAAATTGGGTAATTGAAGTTATATAGCACAA
chr09	11540793	11540837	CGGTCAAAGTTACATTCGTAGAGTCTTAAGTACCTTAGGTGAAAT
chr09	17262479	17262523	ATGTTTCTTCTTATTATTATTATCGATGTGTTCTGGTATTCTCCG
chr09	14154229	14154273	AGTCAAAATGTACCCACCATTTTAATTTGCTTTGTGATTTGTCAC
chr09	16086430	16086474	TGCTAAACCTATGTACTATTGCTGAATTTGGTAAATGGGAATTCC
chr09	13169889	13169933	GTAAACAACACTAATCACTTGCCATCTTCCATTAAACAAACAAAT
chr09	11489476	11489520	GCTAAGCTAAGAATCTCTCCACATTCTACCACATATAGCACGAAT
chr09	17766426	17766470	ATTAGAGACTTGGCTTGATTATTTTAATTTAGACCTAAAATTTCG
chr09	8156922	8156966	GGGTGAAAACTTAAAGACTCCAACTACAGGAAGCTAAGAAATCAG
chr09	11790735	11790779	TACAGTTGCTGTCAAAACACTCAATCATGATGGGCTTCAAGGGCA
chr09	7010181	7010225	TCGCATGACTTCGATACGTAGGAGTACAATATTATTTCTTGTAGG
chr09	12682393	12682437	GTGGCCTCCATTGCTAATGCCTAAAGTACTCTCTCCATCTTATCC
chr09	9505629	9505673	CTGCACGCTTACTTACAGTCTAATGCCAACTATAAATCACAACAC
chr09	12769741	12769785	ACAGAAAAGAAAAGAAATGGGAGAGGTCTACAAAAGTTGCTAAAT
chr09	16052110	16052154	GGAAACTCCTTTCTTACCAATCAATATAATTCGGAAATGTTTAAA
chr09	13610960	13611004	GAAATTGTGGTGAATAAATTGGATAATATAATGAAGTGCAATTTG
chr09	10843259	10843303	TTGTAACCACGTCAATGTACTTATTTTCAGAGAGAGGAGATGAGG
chr09	809381	809425	TTCATGCACCAAAATATACTAAATCAAACATCTTCTTTGGATCAA
chr09	9930031	9930075	AGTTAGTATTCGAACTCTTGAACTGGAGGCACCACATACATCACA
chr09	986042	986086	TTCACATTGACATTTCCTAGTGACTGTCGGTAGGGCGAATGATAA
chr09	1797105	1797149	TGCTCAACAGATTGGTCAGCTTCAAGTTCCACAATCTATGGGTCC
chr09	5934395	5934439	TGAATGTTCAGATGTAGCATTCTGACACGGTCTTGGAGACGTGCT
chr09	1005720	1005764	TATTGGTAGGAATTGGCAATATTGTGGTGGTATAAGTCTCGTTTA
chr09	2669218	2669262	TGGTTATGTGTGGTTGACGGTTAATACATTTATTTGCTAACTTGC
chr09	19032406	19032450	AGGTTCCCTTCACAGCAGGATCAATCACTTCTGACTGCAACGGAT
chr09	5916343	5916387	ATCATCCTCTGTTTTGTTTGCGATTGAATTAGGAAAGAATATGTG
chr09	18256776	18256820	TTTTAAAATTTTCTTTCTTCGTTTTCAATTCCAGGCAGCTCGAGT
chr09	9524258	9524302	CCCGGCAAACCTGGTAGATGCTTGCAAACGTCAAAGGATGATCCC
chr09	12100161	12100205	TCGCACGTTCTTGTCTTCTTGAGTTCGTGGAGGCAGCTGACTTCT
chr09	9640156	9640200	AAAATGTTTGCTTGTAGAGTTTGAAAGGTAAACTATATTAAATTA
chr09	6796627	6796671	TCGCTACGTGCCACTCTTATAATTGTTAACTACTATTACCTGGAC
chr09	20872246	20872290	GCGACATATAGTTGGAAGACGAAAATGGGAGACTTGGCTCGTGGT
chr09	17267755	17267799	GTATTGCCCTTATCAGTGACGATCCATGCCAAGTAAGAACGGTCA
chr09	1983616	1983660	TTTTCTATCAGTGTAGAAGAACTATCGGTAGATCTAATGTGCCCA
chr09	18729130	18729174	TAGTTAGAGCGTAGTTTCAATGCATTTATACTATAGTTATAATAC
chr09	9824008	9824052	CATCAGATCGATTCATGATATGATTTGAATAGGATCGGAAGTGAG
chr09	855124	855168	AAAAGTGTGTACCCAATCTGCCATTAGTTTTGTCACCAGTCTTCT
chr09	6450368	6450412	TGCCGCCACCCACTTTCTCTTGTTATTGCGCTTCTGAGATGGGGT
chr09	8174350	8174394	TTTGTCCCATTTCTTGTTATTATTCATGGCCAGAAACAACATCTT
chr09	14868673	14868717	CTCAAGGAGCTGATAAGTACATCGATCAACTTGCATCAGTTGTTC
chr09	19796880	19796924	TCAGAGGATGGTAATTCAAAGCTTTACTCCTTTTCATTTCTTGCC
chr09	16778923	16778967	AAAACAATCTTATAAGGCCTAAAACAAACTAATCTTGAACATCTG
chr09	13950031	13950075	CGCTAATTTTCGTTTGGAATAATAATCAACGAATTAATGCTGAAC
chr09	17025517	17025561	AAATATGTTGCAGAAATCTAGAAAGAAAACAATGTACTCCTACAT
chr09	4560379	4560423	ACCAGCCCCTGAAGTCCACGGCCACGGTGAGACTGTTTCCACCAA
chr09	12645660	12645704	AACACACAGTTCTTTGGATCATTGCACAAGCTTGTAAGGATAGAA
chr09	22204439	22204483	CCTGTAAATTCTGGTAAAACACTTTGACTGGTTCGGGGATCTGGA
chr09	2538809	2538853	TGAATTAATCCTCCCTGCCATTTGATACTACAGACCAAAATTTGA
chr09	7740336	7740380	CAACCCACTTATATTTTCAACCCGAATTACAGAATCAAAGCATTT
chr09	19211188	19211232	TTTTCCTCTTGGTCATCAAAGTAACCAAGGAAGGTCTCCAGAAAT
chr09	4937745	4937789	TGAGGATGCTTATAAAATCGTGGCATAAATTAGGGAAATGTGATC
chr09	21373731	21373775	GTGAGGTGAGGAGGCCGGGAATGGATTGTATCATCTATAACTGCT
chr09	2356018	2356062	GTCTAAATGCTCCTCACAGTCAATATTCAAACTTCCGTACGGCAT
chr09	19428250	19428294	AGACTATCTTCTCGTTCAGCCGGACGTCCAACTGCAAGTGGTGAA
chr09	9646730	9646774	CCATTGGTTGAAATTGTTTTGTTTTATCAGGCTGCCATGACCCAA
chr09	13880989	13881033	TGAGAAAAGGCTAAATAATCTGAACCGAACTTTACACTAGCATCA
chr09	6732473	6732517	TAGGACAAATTCGTAGTCTCAAATTTGCAAGAACATGTAAGGGGA
chr09	14412433	14412477	TTCTCTCATAAATAAATACACTGCATGCTTCATTCAAACTCTTGG
chr09	16021917	16021961	CTGTAGGAAGATATGCATCCAAGTACGAAGGGGCCATGGAAAGAC
chr09	12814818	12814862	ACGTGAATGATTAATGACAACGCAATTAAGTGACTAACGTGAATG
chr09	20118535	20118579	CCATAAAGTATATCAAGTAATCCAACAGTATAAATGGCTTAGCAT
chr09	17702317	17702361	CAGTGACATATTTGATTTTCCTAAACCAAAGTGTTCAAGGGACCA
chr09	22777205	22777249	CCCATAATTGAGGTGATCCGAGCATACTTCATCATGTAGATACAG
chr09	3749273	3749317	AAAATGGTGATCACGTGATGCAGGCTTGGATATGGATTGTGCAAA
chr09	20025457	20025501	ATGTGCAAATTTCTCCCAGTTCTGAGTTTAACAAGCAACAAAACA
chr09	15169027	15169071	GCTGGGCTAATCACTTGTTTAGTAGGGTGCTTTTCTTTGGTAGTA
chr09	8097903	8097947	AACGATATTTAGAGCTATACCAAAGAAGATCACCAATTGACAATT
chr09	16534156	16534200	ATATTGTACATATCATGGTTTCCTTTAGTCTTTTCTTATGCTAAC
chr09	8601382	8601426	TTATGCTAACATGGATCAAAATAATAGTAACTCCACTAACTTTTA
chr09	11249491	11249535	TCTTTGATGTCCTCCGAATATAGGGATCTGCAAGCTTCCAACAAG
chr09	18418732	18418776	CAGATTGCTGCCATGATTCCGCAGAGATTAGAGCCCAAAATCCGC
chr09	12642388	12642432	GGCAAGACGATCAAATTAAATTCGCCATAATGAGTCAATAGGTTG
chr09	4446585	4446629	TAATTACAAAGCTTCTCCTTTTCCGAAGACAGTCCTATATTTGGC
chr09	9092289	9092333	ATGCCTAGGGTGCATCGTTGGAAAAGACCCTCATAGCTAGGGTGT
chr09	12839376	12839420	AGTTGGTGACTGCTGATAGAACTGGACCGATCTGAATATTTTAAA
chr09	17538482	17538526	CTTGAAGGACAGGCAGGGTGTGTCACGAAGCTGCTGCATCTCATG
chr09	18851227	18851271	ACATAACTACCGCACTCTTATCTGATTAGGCTGGTCTGGACATAT
chr09	15871159	15871203	ATTCTTGGGAGTTGGAAGGCACTCAACCATGAACAGTTTAGGTGT
chr09	21621386	21621430	TAACAGTATACTATGTTCTTTCCATGTTGATTCTCTTTCTTAAGT
chr09	21515051	21515095	ACGTATTTACATTTTATCTGGGTGTTTATGTTAATGATGAAGCTG
chr09	11753284	11753328	GGATGAAATATGGACCGTTATATATTCATCGAAGGACCACAAATC
chr09	458998	459042	CTCCTCATCGCCCCTCCCTTCCTCACCAACAAGATCATTACTGCT
chr09	8266205	8266249	AGGTTCAGTATCCTTAGCTGTTTCAAGTCCCCAAACTTTTCTGGC
chr09	20452646	20452690	TTAAACAGGCCTTAGATCAGGTGACAAAACAGAACTGCAGAAGTA
chr09	16819081	16819125	GTCCATAGACTCACCGTGTACACCACCATACATAAACGAACGTAC
chr09	4356098	4356142	GTAGCTGAAATAGGTGTCAAATATATTAGTCCTAATAGAGTATAG
chr09	6194674	6194718	AAAGATTACCCTACTCCAACTCAGTTCAGTCACAACTCTTCACCT
chr09	13370139	13370183	ATGGTTTCCATCCTCAGATTAGAAACTGGGTTATTATAATTGATT
chr09	3124292	3124336	ATTCAATATTTAAGAATTTATCATATGTTCAACTGAAGGTTATGC
chr09	15339397	15339441	GGGGTAAGCATTATATATTTCCTAGATCCGTTTCTCCCGAATCAA
chr09	11141244	11141288	AAATAATTGCAAAATTCGTCTGCTCTTCAACTTATTAGCCACAAA
chr09	22486149	22486193	ATATACTGTATTACTGGAGGCACACGACTCAAACATAAACGGTGA
chr09	20079122	20079166	GATTATCTATTTGGTCCCACTATTTGATGCCTTAAGTATTCCAGT
chr09	18049721	18049765	TACACATCCTGTAATTTTCTTTATCTCTGCAGGAAGGGCAATTGG
chr09	940827	940871	TTTAAACCACATCACATCCTCATGATCAAACACACAAATTTATGG
chr09	6869891	6869935	AGCTCGAATTGGAAATGGCGGGAAGAGGAAGACGGAGGTGGGTGT
chr09	14808821	14808865	AACTCCATCAATATAATAATCTTAGGTATTTTATCTTATCTGGCT
chr09	18974809	18974853	TGCCGGATCTATTCGTTTATTCCTGCTACGTTTCTAAAATTACAA
chr09	22701125	22701169	CTGCATTCAATTATTTTCAGAATGGAGCTGGCATAATACAATCTG
chr09	12415278	12415322	GGGTATATAAAAGTTCTATAGATACGTTCTGTCCTGTTTCGTGCA
chr09	9575726	9575770	GTCATTGGATTAGCAAAAGGGAAAGAGGGAAAGGTCATTGTTTCT
chr09	20368825	20368869	GCTTGAGCTACCTAAGTTGATCCTTTCTGTCTCAATTGGAACACT
chr09	19626564	19626608	AATAAGGTCAACCAAACATTTTCTTCATGTGCTATATTTTAGTTT
chr09	16470471	16470515	TATACTATGTTTAATTGAACTCCAGCACTATATAAGTTAAATTTA
chr09	12077582	12077626	TTTTGAACGTACTAGCTAGCATGTACCTATAATATTCATTTCTAA
chr09	20591861	20591905	GAACCGACCAGAATGACATACACCTGCCTTTACCGCCGTTTCCCA
chr09	15353843	15353887	AAAGAAAGTTTAGCAGATATTACACAGATCAAAGTACCACAGTTG
chr09	4035304	4035348	AAAAGAACGCTTAGAGAATGTCCTGGATGTGCGTCAGAATCCAAA
chr09	13020414	13020458	ATCATTGTTTATGTTTTCTTAATTTACATTGCACATTTCAGGGTT
chr09	13919066	13919110	CCGGATCCGTCTCCAGCATGACCAGCTCCGTCGCCCTGCCCCGTT
chr09	14915186	14915230	TGGTGGGAGATAAGTAACCCAACCTGAACCAACATCACTAATAAT
chr09	13424179	13424223	ATGTGGGCATCGACGTCAACCCCATCAGCTCCAAGGCCTACACAA
chr09	21634690	21634734	TCATTTATGCTGCCATTTCATAGGGGCGTTTGATGGTCCAATGCT
chr09	21147106	21147150	ATGGATAGAATTCAGGATCTGTTGAAGCAAGAAGAGCAGTTAAAG
chr09	5653376	5653420	GTTGGCACATCAGTTGTTATGTTCATTACTTCTGTACTCAGCCTA
chr09	9476737	9476781	GTAATGCACCGTGTGATCCTTCCATATACCACTCTCCAGGTATTT
chr09	13147339	13147383	CTTTGTCGCATCGTCATCCGGCCAGTCCACGTACAGGAAATTAAA
chr09	19119552	19119596	ACAACAGATAAGGAGAATGTTGGCATCATGGTGCCTCACTTCTGA
chr09	11374296	11374340	CATTGCCAGTTTGCCAGTAGTATGCCAGTGCCTTGAGTGGTAATA
chr09	15213336	15213380	CAAGATAAGCTTTCTCCTTGGCAGTCCACGTTGATCTTTCAGACT
chr09	8700321	8700365	AATCTACTCATCTATAGTGCTGTGTTGCCTTCGACCATGTGTGCC
chr09	20147274	20147318	TCCGGCTAAACCCTATTACATGTGGATTATAATTACAGGTCCACC
chr09	7884818	7884862	AATCTGCTGTTGTGCCAAAACAGTAAGCATAGTGGGCTTCATACT
chr09	3598086	3598130	CAAATGTTGGAGTGAAATTAATACCGTGGGTCTCAAGAAAAGAAG
chr09	21793371	21793415	GACTAACATCAAGTCCAGTGAGATGTCTCCAGCCAAGTGCCATTC
chr09	1204015	1204059	ATCAATCTTCGTCACGCACACATCAACGTCAAGAAAACTGCTCGA
chr09	21112409	21112453	CCCCATTCCCAACTAGAACCAAAACCTCCATTTTCCCCAATCCCA
chr09	20459654	20459698	TAAGAAGAAATTATGAATGCGCTAAGTGTTGAAAATCAGATCTCG
chr09	1153656	1153700	GAACAACAATATATAAAGATTAGAACAAAATCCACAAATTACAAC
chr09	18470577	18470621	GAACCTATTTCCAATTTCAATTTATACGGTCTGCAAAGAAATACA
chr09	15612750	15612794	CCACTTTTAAGGAGTTCATGAATGTCAGTCACGGTAGGTTGAAGC
chr09	7721806	7721850	TAGGTATACGCCATGCTGTAGTACATATCAACCAGCTTTGCATGA
chr09	19981093	19981137	CTATCTGGCTCCTGTGATTTCATGACTACCAATATATGAATATTT
chr09	17637772	17637816	GGTTGCGTCGTATTTAATTGGATATTCAGATGCTAGGTGGGGCTG
chr09	22645300	22645344	TGACACACAAAATGCTCTCTTCTGCTCTCTCTCTTTCAATAGGTT
chr09	14358943	14358987	TAGAGAGAGAATGTAACTATGAAATTAAGCAGAAGAAATTGCTAG
chr09	4372280	4372324	CTTTGCTTTCCTGAGGGTCCGCATCAAGACGCCTTCGCTTATCAT
chr09	17430197	17430241	GATCAACCATCCAATCCGTGTGTCTTTTAGAATCTGCCATCACAA
chr09	6539047	6539091	GGTTTTATAACAGTCGCTTCGCACAAGGATCGGCGTCGGTTGTTG
chr09	18415006	18415050	GGCGAGATTTGGAGAAGGCGTCATCATTGGCAATCTAGACACTGG
chr09	20149462	20149506	ACTAATGAATTGCCAATTTAGTACAACTATCTACTTGGATGTGAG
chr09	13711386	13711430	AAAATGTGTGTATATATATAACCTGGGCATTAAATAGTTGGTGCT
chr09	10182597	10182641	AGCACCTTGACTTGGGCAGCGTCTAATTTATTTTATTAACTATCC
chr09	18097368	18097412	TGCCATCCTTTTCCGCAGTCCCCTTGAAACACTTCCACACACAGA
chr09	20092867	20092911	ACACCAATACATTACATGGCTCTCTCCTTACACGTACATCCGTCA
chr09	494632	494676	AAAAGATAAGCACAAAAGTCTATCATTATCTGCTACGTTCCCAGG
chr09	22761031	22761075	GGAAGATAATAGTAGTTTTGCTGACCTACCTGTAGAACATGACAT
chr09	18106729	18106773	AGATTTCCTTTGCCATTGCTAGAGGCTGGTATTCACATGGACACT
chr09	22343432	22343476	ACGCCCTATGAAAATATTAACCAGTGACTCCTCGCATCTGAAGTA
chr09	10226763	10226807	GCTGAGCTTAAATATTTTGGTTGAAATAGAATCCTGAGGGCCTGC
chr09	3323276	3323320	CATTGGTGAAGCATATTACCAACCTCAGTACCTTACCAACAAAAC
chr09	21563035	21563079	TCAAAGGGGAAAACTTAAACTCAACGTTGATGGTGCTTTTCATGC
chr09	8165840	8165884	AAAGTTACCAAAGGCTTGAACCGAACTTTAGCACTTTACAGTCAA
chr09	10922935	10922979	CAGGTTTAGTTGTTATTGCATAGTCGGGCCTTGATATTGTGATTA
chr09	12255429	12255473	AAAATAGTCAGATATTTAAACTGTTGTCGATTTGCACTCTCCAAA
chr09	19367550	19367594	ACATTGCAAGAGTGGATGAGTTAATAAGAAGACAAGAGTATGGAG
chr09	19893709	19893753	TTCACTTAATGAGATTTATCGATACGTGGGTTCCATCAAATAGGT
chr09	17306494	17306538	CGGTGGCAGGAGGATCAGGCGGGAAGAGGGTTAGGCGGAGGAGGA
chr09	22572692	22572736	AGAGGAGAGGAACACATGACATGAGGAGGAAGGAGGCAGGCATAT
chr09	6761394	6761438	CCCTATGGTTTTGTTTAGCTTTATTTCGGCTTTATATCTACTAGG
chr09	20049621	20049665	TATGGAAGATTGAGTTAGCATTGAATCCTGAAGAGTTTAAAATAT
chr09	18712740	18712784	AATTATTATAACGCCCGAAACTTCCCTATGCGGTTCGTTTGGAAA
chr09	7698418	7698462	ACCTTGAGCTCTTAATTTGGTTCCATGCATAAGAGAAAGCAATAA
chr09	18127811	18127855	TCATGAAGTGTGCTCTCGTAAAATACTTCTTCCAACTCTTAATCA
chr09	16272371	16272415	CGTACTCACACGGAATATGTTGTCCAGTACTACTCCAGAAAGTCC
chr09	1638697	1638741	ATCAAAAGTGCACTTCTTCATGTGGTTTGCAATCAAGGGTCTATG
chr09	22767923	22767967	CCACAAAACAACAAGTGCACCTGTTCCTCACCTCCCACCCGAGAT
chr09	5430647	5430691	TTATCTCTTAAATGATTATACTGAATTTTGGAGCCAGCAGTTAAC
chr09	13834197	13834241	TCACATGGATTTGGAAATTCTAAGACCACTCGTTGCTGTTGTTCA
chr09	21541951	21541995	TCAAGCATATAGTATTACTCTAAGGTGGATGGAATTCAGCTAAGG
chr09	430410	430454	ACGTTGAAAGCACAATCAGTAGTTTTAATTGCCTAGAAAGTTTGC
chr09	6257035	6257079	AAAATGAATCAGCAAGCAAAAGGAATTATGTAAACACAATTAAAA
chr09	4302553	4302597	CTACATCAAGAATTAATTTGTTGTTCCTTAAAATCTAAATGCCCC
chr09	14592100	14592144	TTAGAAAGTTTATAATCCTTCCGAAAAGTACTCATAGATGTCAAA
chr09	20677598	20677642	AGCTAGACAGAAGATACTAGACCATAACCAATTTCACTGGGTTAA
chr09	14409582	14409626	CTGAACTCTTTTCTTCTCTACCTGTTCACCCCTGTACTACCAATA
chr09	4307210	4307254	TGTCAATTTATCGTATAGAGTAGACATCATTTGGAGTTAATCAAT
chr09	22408639	22408683	ATTTCACAAATATAGATGCATGGTTAATAAAACTAAATTAAGAAA
chr09	22706027	22706071	GCAGAAGTAGCTCTGTGGTATTGTTTCATAAGGGCCACAATTAAA
chr09	20466269	20466313	TAAGGAATTATTTTGATTGATTGAGATAAACTAAATGAGAATAAG
chr09	7005647	7005691	ATAAAGGAAAAGGAGAGTATGTTGTTTCTCTTTTCATAAATTTAT
chr09	16935576	16935620	GATAGTCCAATCTGAACCATGGGACGGCAAAGATGGTGAGGTTAT
chr09	14569224	14569268	TGAAGTAATGTTTCACATATTTCTTGCATGCGTTTGGAGAGTTTA
chr09	10026289	10026333	TGGATGATGACCCTAATGATAGTATTTATATGATAAGTTGGCTTG
chr09	22289938	22289982	TGCAAGCCCAGAAGCCATTTGAGGAACCGAAACTACTGGTTGTGT
chr09	4201991	4202035	GAACTTCTAATAGGTTTGAAACAAGAATCTGTTCCGTGAACAACT
chr09	18663802	18663846	GCTTTGGATTCTGAGCGCCACGTCAGGAACAATAAAATATTTGGG
chr09	19495787	19495831	GATTGATCAGGAGCTAGTTGTGTTTGGCATTCTTAATTTCTGATC
chr09	1902245	1902289	TATTGTGAACATATCTTCGAATCACTTAGAAACAATATGCAAGAC
chr09	7801416	7801460	TTGCTAGCGTACATTTCAAACAAGGGTCACAGTCTGTTCGGGTTC
chr09	16192176	16192220	TTTGATAGTAAAGTCAGGGTGTCTATGACGATAATATATTCGCGT
chr09	14105065	14105109	TGGCATAAACATAAGTTGAAACAATCAGCCATGTCCCAGGCAGCA
chr09	21921224	21921268	GTATCATTTAAATGCTGTGCTCTAACACCTTTGCTTTATCTAGTT
chr09	7475205	7475249	CGTTAGGATATAAGAAAACTTGGATAATACATGGATCCAGCCCAC
chr09	15621494	15621538	CTTTTCTAGAACCAAAACTAAGACTTTGAATACATAAGCTCTTCA
chr09	15387166	15387210	CAGAGCCCCAAGAATCAGCCAAGGACATCGACATTTGATCAAGTG
chr09	5454946	5454990	AGACATAAATATCCATGCTACATATATTCTACAGTTCTATTCATG
chr09	17079826	17079870	GGAAGAGAAGATAGATAAATTAGGTCCATACAAACAAATCACGTT
chr09	12605659	12605703	ACAGTTGTGTTGGTAGTAAAGGACAAAATTGCGGAATTGTTTTGG
chr09	16405101	16405145	GTCATTTACACTTCACAACTCATATACTAAATTTGCACAGCATAT
chr09	1166511	1166555	ATTACCTAAACATCTAAAACAAATATCTGGTGGTGAGGAGGGTAT
chr09	18225658	18225702	AGCAAATGGAGTAGAGCAAAACCTTGTATCATTAAATGAGGCAGT
chr09	12140230	12140274	AAAGCATAGGTATAGTTCCTCCGTCCATAGTATTTGACACTTCAT
chr09	12720964	12721008	CGGAGAAAGCCCACGTCTATACATAGCCCAATATATACCAGCTTT
chr09	3589806	3589850	ACCCAATGCACCCAGGCGTAATAAAGCACATCTATTTTCACGAAT
chr09	7963187	7963231	TGACGATGGACTGACGACGACATGGATGGACAGTGTGAAGCTTCA
chr09	16808014	16808058	AAGCATAGAACTCTCTCCTTTGATTAAACCCTGATTACTTTATAT
chr09	6938769	6938813	GGGGCCAGCAGTACCTTGTCATCACTCATCAATAGGGGCCAGAAT
chr09	20351823	20351867	GAAGTTCCTCGGGCTTAGAGAAATGGTCATAGGAGGTGGCCTGGG
chr09	14114795	14114839	CTTGTAGCACCTAACATGTGATTCTGAATGCTCCTTACATGACGG
chr09	18219434	18219478	GATGAACGATCTTGTACTTCCTAATCAGTGGTAGAATCTGTTTTC
chr09	1854551	1854595	TTCAGCACTAACAACTAGGATCCCATGTTAGAAACATAAGGCTGT
chr09	6332581	6332625	TATGGACTTAGGCCACTGAAGGTTAGTTGCACTAGTTACTTTGAG
chr09	15256884	15256928	TTCCGTTTGTATGAAAGTTTGGCTGTGGGAAGTGGGATTTGGGAA
chr09	13892947	13892991	TTCACTTTTCACATATCTTTTACTAGTCTACTTAGATATTGTGCT
chr09	18367395	18367439	ATAAAGATATGATATATGTTCACTGAAATAGGCGCCTGTGGGTTC
chr09	22244559	22244603	ATCGAGCTTGAAATCAGTAACCAAATTGTGAGTTGCCCCTGTGAT
chr09	7329394	7329438	AAATTCTATTTTGGGAGGAGTAGATTTGCCGACCCAATGATAATA
chr09	146270	146314	CACGATGCAGTGCCATAATTGCTAAAGAAAGGAAAACAATAGGAC
chr09	22377367	22377411	CTCTTGTGTTTACTTGTGTGGAGATGAACAAGTAGCGTGGTCTCA
chr09	7048229	7048273	AGGCACAGCTCGAGTTTTGCAGCGGTGGATCTATGCTGGGGAAGA
chr09	15718221	15718265	CAAAAGAGAAAAGGGATTTTAATCTAATGTACAAGACTATCAACA
chr09	10800962	10801006	GAAGCAAAGTTAAAGAATGTATATATCTCCTCCTCCTGATCTCTA
chr09	18911709	18911753	TGTATAACTACACACTACATGCAAAGGACCACAAATTGCATTTCT
chr09	14020746	14020790	GAGTTTACTTACCTTGCTTATATCTTAGCAAAACAATCCTTGGAT
chr09	18018577	18018621	ACACAGATGTAATTGATGCTGATATGAAAGATTCAACAAACATGG
chr09	13554428	13554472	TTTTGCCGGGTGTCGTGGAATTGGGCAGAATTGATTGGGTGTGTG
chr09	22668444	22668488	TTTTGCCTGCTCTTTGGATGGTTCAGTTGCTACCTTTCACTTTGA
chr09	10923180	10923224	TTTGCAAGCTACACATTTAGTCAATTAGATGTATATTTGTTTATA
chr09	11017070	11017114	CTTCATGATTTTCTAGGTTTGTTACAAAGTTCATGTATAGCTACA
chr09	15209640	15209684	TGCAATTCCAAGCAACCATAGAAAGGAAAGTTAAATTAGATTACT
chr09	18936313	18936357	GGATTTAGCGTCCAACCCTCCACAGCACGCGAAGGAGGAGAGAGG
chr09	8351395	8351439	ACACACATAATATGATCAAAGGGCATATTGTCAACAACACCAAGA
chr09	22784174	22784218	TTGCATCTATCTAAAGCTCCCACAATTGAAGAGACCCATCTTCAT
chr09	11258931	11258975	TTTCTCTAAATATCATCTCTAAATATCATGCCTTAATATGACAAA
chr09	19300720	19300764	GAGAGAGCTAGCGGATCCACGTTTTGTACCTGGCGTGCACAAACA
chr09	6621448	6621492	CTGAATGCTGCTCTCGAAATCTGGACGATATAAAATGAAAAGCTG
chr09	18338624	18338668	AAAATCCAGTAAAATCCTTCTCCCTACGAATTTCCAGATACTTCT
chr09	16111679	16111723	GCTAATTTGCTAAATCCTCCGGACTATCTCTCTAATTGATGCATG
chr09	17691237	17691281	CCACTGCGTCGTCACAGATTAATCGGCCCAAGTACACGGCAAGCT
chr09	7721681	7721725	ACTTAATTAATTACTCCCTATATATAATTTGTCCGACCTATCCCG
chr09	9006771	9006815	TTTATCTAGTAGTGTAACAAGCCAGGTTATGTTCTTCACCCCACG
chr09	6379463	6379507	TGGTGCATCAAAATCTAGTAGTAATGATCTGTTTTCAAGTTCAAG
chr09	22809719	22809763	AAAAGAACTGTTTTGCACGAAAGGAGAGAGAAGGCAGAAGTGGTT
chr09	17906664	17906708	TTTTACTGGTTTCAAGGTACCAGCATTAGATTTCTTGTGGCCCAT
chr09	17968854	17968898	ATTGCTTTGCTAAATCTACAACTTCTTCGAGAAACTCCATGTTCT
chr09	12747336	12747380	GTCATGAACAGCTTAATGACGTTCCTGGTGTACTGCCGCGTCGTG
chr09	5415930	5415974	TTTGTGCACAAGATTATCACTTTCTAAATGAGTATTTGTCCGTGG
chr09	11877471	11877515	TATTTAGGAAATCACAAGTGGATGTCTTAAGAAAAGAAACTAGCG
chr09	489186	489230	ACTAATTTTCTGCTATTTCTAACTTGCTAATCGGATCTAGTATAT
chr09	17103000	17103044	CATGGCTGCATTACCTCACACTCTCAAAGCGTACCAACACAACAA
chr09	22575625	22575669	CCATGGTATTATCTGATGAGGTCGAACATACAATTTACTAGCAAG
chr09	15659542	15659586	TGTCGGGTTTAGTTAATTACTTCTTTAATTTATGTACATTGATTT
chr09	1495943	1495987	TTCCTAGCTTGTCACGTAAAGCTCAAGGTTGTCGGTGATGATGAT
chr09	6798527	6798571	CATGTTCCAATGAAGTTGTGTTGTTCTTGCTGAATCCCTCCCATC
chr09	7192318	7192362	CTCCCGTTGCATTGGATCACACTTCTTCTGTAATATCTCTTAATG
chr09	15776439	15776483	GAGGTGCCGACGTCTTTTCGCGACAAATGCAGTGAGAAAATAAGA
chr09	17878563	17878607	GACATGTATGACTGTGTTTATCCAACTCGTACTGCTCGCTTTGGG
chr09	6969883	6969927	TATAGCTCTCTATATAACATTAGTTGTGTTTGTATCATATATGAA
chr09	17958268	17958312	CTAGCCACAGTTCGCGACGCTGCAGTCCCACACTCGCATCCCTTG
chr09	11273770	11273814	CGCCTGGAACCAACCGCCGGTGTTGAGATGAGATGGAGGAAGACG
chr09	7094001	7094045	ATTAATCACATGAAAGATATTACAGCTCAAAGTATAACCAGAAGC
chr09	21771796	21771840	ATTAGTCCGTGCACAGGGTCCAAACAAATGTTAATTCGCGATGGT
chr09	17601088	17601132	ATAGACTATATGATCTCTACATGACTGCCCACCTTGGTGTCTGCT
chr09	10990848	10990892	TCTCCACCTCCTTCTCTTCGTTCTTGCGCGTTTCTCTCGGTCGTG
chr09	18393533	18393577	GCCTACCAGTTCAAGCTTTTCGAGAGGGTTTGACAATGTGAAATC
chr09	22026293	22026337	AGTTGAACAATATGATACCTTCAGTTTGTATTTCATACAGGTATT
chr09	18615216	18615260	CTAGTACTCACTACTCAGTAGCATAAAGTCACCTTCTCCTTTCAC
chr09	21180833	21180877	CCATCTCCAAACAGCTGCATCCATATAATTCTCATTGTCATTGCT
chr09	15564502	15564546	TAATTGACATAGCATATACTGTATCAATTTCTGGTCTAAGGCGTG
chr09	17506307	17506351	TTCAGGCAAGAAGAATCAACATTTTGGATTCACGTATTTCATACA
chr09	17843358	17843402	TTATTCTCTGGCCGTGCGTATAAATAGACCCTGCCTACAACCTCC
chr09	468194	468238	AGGGAGACTGTGCGCCTCTGTGTTTTAAATCCTGGGCTTGCTGTG
chr09	11575938	11575982	CCAAAGAATAGCTCAAATCAGTTCCTACATGCTACAAAACTTGAA
chr09	22724950	22724994	CTCGTAGAAACATTTGTCAGAAAGTAGATAGGGTAGATCAAATGC
chr09	20670177	20670221	TTGCTGACAGAAGTAGACAAACTTACTCAAGGTTTGGTGTTCAGA
chr09	18967702	18967746	TTTCTTGGACCGAAATTTCAAGGCGAGCTGAGGAAGAAGACGAGA
chr09	18768043	18768087	AACCTTTATCTCGTTGGTGACTTATTGGTTGACCCTACTCGTGTC
chr09	14450743	14450787	TGCTCTGATGAACTCTGCCCTGGAGCAGTATCTCGAGTAGTACTT
chr09	19525319	19525363	CAAGCAGCCCTCAACTGATACGGGAGCATTACTATCATCCACCTC
chr09	21186054	21186098	ATTTGATTTAATTTATCTACCTATCAATTACAACCATCTGTTATT
chr09	20734676	20734720	GCCATCTCTCTAGAACCAATATGAAACCAGAAGAGAAAGCCAGAC
chr09	3975453	3975497	CTTTAGCTGTTTGGACATTCTTTTATCTTAATAATTGGGTAATAA
chr09	4187090	4187134	CAATGGAGTCAAGCAAATAATCTGGCCGTTCATTTTCTATCGGGA
chr09	21528036	21528080	AATTGGTAAGAATGTTTTCAACTTTTCATTAAAATGGAATACTGG
chr09	10340773	10340817	ATTTTGTGATCATTTGGTTCTGTTAATCTTCCATCTGTCTTTATT
chr09	7053789	7053833	GGGAGCTTTCCACGATATACAAAGACGCAGCTCAGAACCTGACCA
chr09	21255873	21255917	ATTTCAATTTTCATGTGATGTGAAGGACAAGAATAGCACCTTGAT
chr09	7897362	7897406	AATTTGAAAGTTGTACCTTTAGAACTAAGAATAATACTCGAAGGG
chr09	14388650	14388694	CAAAAGTTAATGGAAAACAAGAAGTATAAGAATTCCATACCTCAA
chr09	7942380	7942424	ATCTCTGGTTGATGTACTGTGCTTTTAAAGTTAATAAAGTTTACT
chr09	14827881	14827925	GACGATAATGTCAAGTATATTTGCCAGTCTGGGAGTCTTGTTTTC
chr09	7191614	7191658	AAACTTGAACCGTTGATTTTACTACTACTATCTGATTGAGCATGC
chr09	18024224	18024268	AATAATGGCATCACATCATACGTGTCCAAAGAGAAGTGCCGGTTG
chr09	17745243	17745287	AATGTTGCATGTCTTAATCTCTTTGATAATTTCTAATATATTTAA
chr09	17350346	17350390	CAGATGCATGATTGTAAATGGTTTTATACTACCTTAAAAGAAGAT
chr09	20602876	20602920	TTCTCCGCCGCTACTCCTCCGCCGCTCACCATCGCCGCCTCGTCT
chr09	13978372	13978416	TATATATATGCATGCACAACTAGCCAATTCTCGACCTCTATAAAT
chr09	17667256	17667300	TATATGCATGACCAGAACATCTTCACCAGAACCGATGCAGTACAA
chr09	6017183	6017227	CCTGTCAGGGGTCGTTGGTAATCATTTATTCACATTTGTTCCTGT
chr09	18555452	18555496	CTTTCACGTTTCAACTTTCAAGCATTTCACTACCCCACAATTTAA
chr09	16335671	16335715	GACACGGCTACTCATTGGATTATAACAGTTAATTTTCAATAGGTC
chr09	15068596	15068640	TTAATTGGATGGGTAGACTTAAAATGAATAGTCTAGTATTTACCA
chr09	2921663	2921707	CAAATCATTTCCACAAGCGCACGAACACAAATAAAATATAAGTTT
chr09	18986255	18986299	TGCTCTCCAACATGTACCTGCGTCCGGACATGATCACCCCTGGAA
chr09	287252	287296	ATTCTTTACATGTCAATCCTTCACTTTCTGATGACCTTAAAGCAG
chr09	7327530	7327574	TTTATGAGGAACAACATATAACTCATTTATCCCTAATATTTGCAT
chr09	5027794	5027838	AATGAAGAAATCCAGGATAAGGTAATCAAAATTTTCCAAGGAAGA
chr09	6606897	6606941	TTCAAAAGTTCCGCTCATCTTGATGTATTGATTTGGCTATAACAT
chr09	22788065	22788109	GCATGATAGATTAAGCCCACTGAATATGATGCATGCAAATCCATC
chr09	10741141	10741185	TGTTGTTGTTACTGGGAGCCTTGGCGACGATGTGAGGAAGATCTA
chr09	6594556	6594600	GGTATATATATAGCGCAGATACTTCAATTTTAATACTGACTAGTT
chr09	8328483	8328527	CAAACTGGATTGCCGAGAAAGCGTGTGGTTGTGCTGTAGATTCTG
chr09	12563384	12563428	TCTCGAATTGATCCGCGCAGTTACCGAGAATTCTTTCATGTTTTG
chr09	14424014	14424058	GATAGAAAGTTTATTGGAATATAACTTGTGTATAAATTTATTTTG
chr09	2367318	2367362	GTTTAGACAGTTCCTTACTTTTGTTCTCATTGTCTGTGTAGGAAA
chr09	9442762	9442806	TTGCACTCCTTTGTCTTGGGCTTCGTTGCTTGCTTGGTTGATTGA
chr09	19177780	19177824	ACAATACTCCATCACGAAATTATACAACTACTGCTTTCTAAAGAC
chr09	16209001	16209045	TAAGATTCTGATGTCTTCCATGCATCCTTCTGCTTAGAATGGGGC
chr09	21506604	21506648	TCTGATGAGCCAAGGAATGAACAGATTAAGGATTCAGATCACACT
chr09	8713575	8713619	GACTGCCCAGCAATATAAAAGCAGCTGAATTCAATACGATAATAA
chr09	5481972	5482016	ACATAATGTCCTGAGTTTTGCGGGAAAATAATTTGAATCCATGGG
chr09	16013158	16013202	GCAGGGGCGTGTCCTTTGATTTTAATATAGCTCTTCGGTCCATGG
chr09	15024213	15024257	ACACGAGATAAGAATCAAGCCAGTTTGTAACTATAACTTGTTGTT
chr09	822121	822165	ACAAAACAGGTTTCCCAGGAGATGTTTCTGTCACCGCTAGATATT
chr09	3405370	3405414	CAAACAGTGTGGCCATAAAATATCTCAATTAAAACAATCTCTGAA
chr09	20453850	20453894	AAAATAGCAACCTACATCAAAGTTAGAGCTTCTCCCTGGATTCGG
chr09	17197361	17197405	TAGTGCACCGGAAGATCTCTCAACCACATGCTTAAAATCTTTGTT
chr09	8985068	8985112	ATTCCTAGAGACGGCCCTGTATATATACTATGGACTACTAAGTGC
chr09	7294090	7294134	ATGATAATGCAATGTCCTTGATGTTTGATTATCATGTAAAAGTTT
chr09	20220071	20220115	GTGCTATGACGTAAAATGACCCAACGACAGCATGGCAGGGACACC
chr09	15080131	15080175	TTATTCGATTATATGTAAGACGTACGAATACCCATATGCACACTG
chr09	16745814	16745858	ACAGTGTGCAATGTATGTATTTTATTTACCAAAGGATTTCATTTC
chr09	14603373	14603417	CGAGCAGGTGACAAGCATGCTGGTGAAACTATAGCTAATGTAGTC
chr09	15637626	15637670	GTTATAAACTAGATGTTAATAGGGCGAGAGAATACGACATCAAAT
chr09	10481160	10481204	CAGAGAGGTATGCATGCCACACAAGATCTCCTTAATTTGACCATA
chr09	17602567	17602611	TATCTATTATCACCATCTAAAATTTCTGTAGATGTAAACCGATGA
chr09	18784362	18784406	TCGGGTCAGATATAGGATCAGATGGTACTTCATTTGCAGATTCAC
chr09	1877545	1877589	AAGTTATTTCTTTCATAAAATTGGTTACATTCTGATCAGTGCAGT
chr09	22302033	22302077	AGTGTCCCTAGCTGTTAGTCCAATCTATGTGTTCTCGTTTCCTTG
chr09	17743354	17743398	TCTGTTCTTAGTCATGCCTAGAATTTTGTCAATTGTTAATCTAGC
chr09	3662318	3662362	AAAAGAAAATCAGAGCAGACCAGGATTACTATGTTTCCCACTTCA
chr09	14021795	14021839	CGATCCACTCCTGACCAAACTCCAGCCCAATTCAGGAACAAACTC
chr09	16727557	16727601	AAACAAAAGTTAATATATCGAAGCCGCAATTATAAATTCAGATAA
chr09	1547016	1547060	CAAGCACAGAAACAGTGGCATTCATTAAGTGATAAACATTTTGTT
chr09	21180948	21180992	GGTAGTATGTATCAGCTCTCTTGTTTTGTCATTTCGTTTTGTATG
chr09	11173103	11173147	AGCCGTTCAAAGTTATCAGTATACTTCTCAAGCTCCTCGTATGTA
chr09	21135362	21135406	AGGCCTACTTGATAATATCCGGCTGCTTTTCATAGATGATATAGA
chr09	8121479	8121523	ACTAGCTAAGCTTAAAACCAAGGAAAATCTCATATGCCTTGAATT
chr09	13009962	13010006	CCCAGAGCCCCAAACCACTCCACTCCCGCATGTCCAACGGTCGGG
chr09	18303248	18303292	TATTTATTACAAAATGGGTAAGGTAACCTCTAATGGAAAGTAGGG
chr09	6383051	6383095	GAAACATGCATCAATCCCCATACCATCTCCATCTGAACATCCCAC
chr09	19772682	19772726	GTCTCATTTTATGCCCTCCTGTCATGGATAGCTTTCTTTGGACTT
chr09	9175826	9175870	ACGGAAGCGGCGACAAATGACGGAAGATGGTCTATATCTGGACTC
chr09	18302873	18302917	CTCTGATTGAGTCACTGTTATTGGAATACATGTCGCAGTCCACAT
chr09	21675063	21675107	CCGTATGGTCCTGATAACTGGTGCTCCGTGAAGGCCATAACGGGT
chr09	3312511	3312555	CAAACCAACAGATTTAGATTGATATACCACAAGCATGAGTGTATT
chr09	19674649	19674693	ATACGATCAAATCCCCAATTGCTACAACTTACAAATGTCGCAGTG
chr09	6212015	6212059	TAAATCTCCTGCACTTATTATATATTGTTTAAATTATTGTGGCTA
chr09	14531480	14531524	TTCGGCTAAATTGTACGAGGAATCGAGAGTTGCTGGAATTGAGTA
chr09	22168168	22168212	CAATAAAATAGAAAAGTCCTTAATTTAGACCCAGAAGCTTCACAC
chr09	13944904	13944948	GCACTGCGCCCTTTCTATCGATACAACAAGCTATAGTGAACGGCA
chr09	10348926	10348970	TCTATATCATGGAGTTTGTTTGTGGTGGGGAGGATCTGCACTGCC
chr09	8975959	8976003	TTTTCAAAAGTTATGAGTATACCACACAAACACAGTTATGAAATT
chr09	17070173	17070217	AACCACCCAACATTTTCTACTATGCCACAAAATCAGCCCAACAAG
chr09	16705351	16705395	AACTTTATTTTCTTATTCATTTTATGTTAAATTTGGATTTCATAT
chr09	19279079	19279123	ACGACAACTATTGGAGCGCCCTCTGTAACATGGGTTTGACAACGG
chr09	3804338	3804382	TTTGCTAGTCCTATATCCTAAGTATAGATTTGGAGAGCTGGAGTA
chr09	11203691	11203735	GTCGACCTCCTCTTCACCAGCAGACCAATCTTGCCTCAAATCGAC
chr09	18037941	18037985	GCTTTCTATTAGCCGCACCCATCACTGTTCATTACACTGCTACTG
chr09	17007335	17007379	TTTTAAAGCCATTTATCCATATATAATCATCCTGTAGCGACGCGG
chr09	8429643	8429687	GCCCTGATCTTCCTTGGACCATGACCCAGCAGACAAATGTGAGCA
chr09	19029430	19029474	GTAAGGTTTCTTTCAGTACTGCGTACTCATTTTCCTAAAGATTTA
chr09	9664053	9664097	TTGGTGCAGGAATCATACTTTTCTAATGTGCATGGGTCTAAAGGA
chr09	14913917	14913961	CGACGTCGTCCTGGATTAATTCAGCTTGGGCGTGCATGTTCATCA
chr09	12086009	12086053	TTATAACCAGGATTAATAGTGTTTCCAACGGGTATAAAAGATGAG
chr09	2613943	2613987	CACCAGCTTATAACTATCTGTACAACGAAACCTTAAAACCTCTGG
chr09	22250599	22250643	TTTTCAAACAATATAATTTCCCTCATAACTTTAATCAAAACCTTG
chr09	19021465	19021509	GATAAATAATTTAAAACGGATGAAATAGTTAGCAGCGGGGAGGGA
chr09	5066330	5066374	TACTGTGATATAACTCCTTGCGCAAATAAAACTCAGGGTCTCAAA
chr09	21876284	21876328	ATACTGTTTCCATTATTACTATCTAATTCTAAGCAAATCATGTAT
chr09	19707268	19707312	AAATCCGTTACGATTTTACTATAAATATTCTAAGACAGACTAATG
chr09	247397	247441	ATTTACCATTTGAAATATCAGATCACTCACCTTTTAAACTATTGC
chr09	15248394	15248438	TGTAATTAGTAGCTAATCTAGTGTGCAGATCAGATTTTCACCCGA
chr09	19754002	19754046	TGTCTAACATGTTTGATCTACATTGCTTGCTCACCTTGGTTGTTA
chr09	19577291	19577335	TCCTCCTCCTCCCCGCCATAGTTTTCTTCTTCAAGCCTCGCCGTG
chr09	780887	780931	TTTATACAATCTGTTCAGGACCAATTAGCGCGGGATAATTAAGCA
chr09	935012	935056	GAAGTAGAGATGGAACTGTTTTGTTGTTAATTATTCAGGTGGTAC
chr09	15420821	15420865	TGAGCCTGAACCATTTCCATATCCATTGCCTGAACCTTTACCATA
chr09	19449166	19449210	ACTTCGAGCCCGTCTTCTTCAGCAATGTCGAGCCGCACCCGCACG
chr09	19271514	19271558	GAATTGTCACTTTCTCAGCACATGACTTGACGCACTCATCACTCA
chr09	15806449	15806493	GAACTCATGTGTCATCGTGGGCATATAATTTAACCTTGTTGGGTA
chr09	8428448	8428492	AAATTGCTTCATGAATAAGAAAGCTACACAAATCATTCAATTCAT
chr09	20874443	20874487	TAGAACGAAGGCAGATTCCGAGTAAAATTTTGGAATGTTTTCAAG
chr09	19769698	19769742	GAGGGGAGAGAAAATCCATGGAATCCGCCTATTTAACCATGAGAA
chr09	11391242	11391286	CTGAATTTCACAGTTTCTATTTTCAGGAATTTGTCGAACAATGAT
chr09	19684879	19684923	AGCGTTGAGTCTAATCATAGTGATAAACAAACAGAAACATGATAA
chr09	11999259	11999303	GGCCGGCCATGACCTCTTTCTATGACAAATCCAAGTTCCGCAGCC
chr09	17736658	17736702	GGACACTGCTACCAACTCAAGACTCCAAAACACACAGCTTGCACT
chr09	3570945	3570989	GCAATATTCACTACTATATAAACACGCAAAGATGTCCGCATTATA
chr09	5352088	5352132	TATTTATAGATGAAATGCATAAGAATGTTTACAGATGATGGAGTT
chr09	14188163	14188207	TTGCCCTTTAATTTCTCGCACTACTAGCAAATTTAGTGAAGCAGG
chr09	12658981	12659025	AATTTAGTGGTGTCCAATTAATGTGGGATCTGGGAATTTCATGAT
chr09	22153482	22153526	TATGATTGAATATTGATAGGAAGAAATCTCAGAACCAACATATGA
chr09	7317035	7317079	CTGTACTTTAACGAATTCTGCACCGGTAGCAATCAAGAGTGTTTT
chr09	13686747	13686791	AAGGGTCTGTTTATAATTTGGGATTAAAGGAATACTCGAGTTTCT
chr09	20098273	20098317	GATTTCTCCCTGTTCATCTTCTCGGCTCCAAACGCTCGCAAATCT
chr09	18746406	18746450	ACATGTCACTTCATTAGTTTTCTCCTCTCTTTCACCTTCTTCCTG
chr09	15909676	15909720	GAGGGAGACAAAATAGACATATTTCCAACTGATTGCTGATGACTC
chr09	9072433	9072477	AGAAAATACTTAATAAAGAAAATAGCAGGAAACCAGAAAACACCT
chr09	9663438	9663482	TGTGCTTCAGATAAATGGTAGAAATGGAAGAGCAGTGTTCAGTAG
chr09	15213966	15214010	AACTCTCTAGTGTTATGCTGGGATGATATGTGAATAGACAGTATG
chr09	14979199	14979243	TCGCTACTCCCCGCCACCGCTTCGCCGTCTTTCTTGTCGTCGTTA
chr09	21589430	21589474	CAGCCCATCAATCAGAATTATGTAGGCTGCACTGTTCAACAGTTG
chr09	18341521	18341565	ATGAGCAGCGCCACCACAAAGCCGCACAAAGGGAATGATTCAAGG
chr09	19920089	19920133	TAGTGAGGTCGGGTCCTTTGGCTTCTGACTGATCGAGATATCTAC
chr09	14108773	14108817	CACATATTTGGTTCAAGTATTACTTTTATGATTTTGCTTACTGAA
chr09	18892635	18892679	CCGGAGATGGTAGAATTAACTTCACTCACTTGGCAGGATCCGGCT
chr09	1103471	1103515	CCGACACGCTGAAAATCAAGGGACAGATCGATAAGAAAGCTAGCA
chr09	20058837	20058881	ACCAGTTGCGCGTAGAATGGTAGTCACACAAACTTTTATTGGTCT
chr09	15575702	15575746	AACATCACTTTTGACCTACAACTGTACAAATCTATATTCCCAAGA
chr09	16034896	16034940	ACAGCTAAGGAGATATTATCGCTATATATCCTTTGCCCCACACAT
chr09	14877037	14877081	TGATATCTTCAGGTGTGTTCGGCAGTTAGATGATGAAACAACAAA
chr09	5904482	5904526	CAAATGAACATCTTAAGTATGAACCATTTATGCGTTTCAGGTTTT
chr09	20691103	20691147	TAGTACTACTATTATGCCCAGTTCGCCACCCAAAATATCTCGTCT
chr09	18666063	18666107	CTTATATATAATATAATAGGAAACGGAAGGAGTGGGCATGTTCCA
chr09	18344447	18344491	ATATCCCACTCCCTAGTACGCCTTTTCATCGTCAGTGTTTCTGTT
chr09	14823511	14823555	GGGCCTGAGTCTATTTGCTATATTCTAGTAGTATTCATTTGTATC
chr09	17836794	17836838	TGGCATTGGAGTAAATCATTTTCACCATAGCTCACTAATTGTTTA
chr09	6404972	6405016	AGATAACTTTTACGGGTATATGTGAGGGTGAAGTTATTATATTTT
chr09	13579552	13579596	ACCACATGTCTACAGAATTTTCGCCACCGTTCTTCGCTTTGGAAT
chr09	21099569	21099613	CACTGTTGAATTTTGGGCTCCTATGTTTTGTTATAGACCACAGCT
chr09	2531404	2531448	CGTCAATGATGTCGTTCTTCAGATGCTCACGGCCAGATCAATAGA
chr09	20424198	20424242	TGATGACATCACCACCCGCCCGCTTTCTGACTCCTATCCACCAGA
chr09	11898413	11898457	CAGGCCAACGGTTGCCAAATCAATACATACTAACATGATTGATAC
chr09	17095831	17095875	GTGCTGTTCATTCAGAAATTCAAGAGTTCTGTGGTCAATTATGGG
chr09	3952581	3952625	AGGAGGGTTGCTAAGAGTAATTAAGTACACTTTTGTTTGGCCTAA
chr09	7274899	7274943	TAGGCATGAGTGAAGTTATTTGACATACTATATTTTGGGTATTAC
chr09	13893012	13893056	CGATAGTTCTCATTTGGTTATTTCATTGGACATTTCAGTTATACC
chr09	5938880	5938924	GAAAGCAGTTTGACAAATCTAGGTCCATGGCACAATTTAGATAAG
chr09	10290363	10290407	TATAGAAAGCATAGATTAGTACATAGAAAACTTAGAGAGTGCCAT
chr09	21958585	21958629	ACGCAGCCTAATTCATAATCACATAGTATTCACCTTGTGCAGTTT
chr09	6235900	6235944	GATTTATATTGTAAAATAGAGGAGTTTTGGACTTGCACAATAGCA
chr09	2558543	2558587	TGTTCTCCAGAGATCTCTTCCCTGGCCATGTCAAGTTTTATGTGG
chr09	13967423	13967467	AATTAAGTTACTTTAATTTGGCATGCATGGTCTCCAATATATAGG
chr09	5086138	5086182	ACATCCTGTCTGGTGTGTACAAATTCCTACGATATTCTTAAGAGA
chr09	14668116	14668160	TTTACTTGCTTAGTGAAAACCATGATGTTGTTCTACCATAGGAGT
chr09	16231684	16231728	AAAATATGAATCTTAAAAGAGAGCGGGCGTGTGAGTTTGGTTGTT
chr09	1042963	1043007	ATTCTTGATCACAACCAGCATCTTTATGTCCTATATATAAAGCGT
chr09	22351338	22351382	GTTGTCTTCAAGGTACCCTCGGTAGTTTTCTGGTCATCTGTGTTC
chr09	14061977	14062021	TACCCCTGCATATTTCAACCAGTAACAAAATTATATATCAATTTC
chr09	8960958	8961002	TGCAGCCATTCGGTTTCATCCTGGAAGAAGAGTGAAGAATAGGAG
chr09	8261497	8261541	CATGCCTGTACTTTTAGATGCGCACATTCTTCACTAGCATACACA
chr09	1964001	1964045	ATCTTGGCAAATAGACTAGCACCAATATTACAAGAGATGGTTTCC
chr09	20183694	20183738	CGCAGATAAAACAGTTAGCAAACCAGTACACTGACAATCACAGCA
chr09	11020157	11020201	ACTATTTTCATGCATATATTCACTTTAAATTCGTCGAGATCACAT
chr09	19184247	19184291	CCAGTTATAAATAATATTGACTAAATTATACTTTGCACTAGGTTT
chr09	22179481	22179525	AAAATTTACAGCTGGGATGTCAAGCTCTCTGAACATCTGTCACCC
chr09	21293413	21293457	AATCGATCAATATGCATGGGTGGATTAAGGATTGGAATTTTCTTC
chr09	22751204	22751248	GGGTGACATTTGATTGGATTTAAATTCCTCTTGCGCTTCTGCTTC
chr09	14814853	14814897	TTTTAAAAGAAACGAAGATATGAACTCCAAGGTTAATTCGGCAAC
chr09	6912208	6912252	CTAACTCTGCAGCGTAGTAGATCATTAGCCAACTTCTTTCCAGGC
chr09	11274365	11274409	AGAGACCCGTTCCTCATCAGCAGGTTAGTCAAGTGCCCAATTACG
chr09	4465044	4465088	AGCCGTGGTTTGAATATGATATTATTATCTCCTGCATGCTTTGGT
chr09	22919383	22919427	AATTGATTCGTTCTGATCTTGGAGTGCTGTAATGGAGAACATATC
chr09	17309220	17309264	ATGTATTTGATTTGCATAGAAGCTGTTTATGTCTATCTGTGTAGG
chr09	7012194	7012238	TCACTGTTTCCTTTACTTTTACCGTTTAACTATCCTCATCCAACC
chr09	21780053	21780097	CTTGCTGGCCAGTCTAGTGTTACACCTCTTTCACTCTCTGCAAAA
chr09	4937582	4937626	TCCATAATCATATGTTCACTTTTGGTCACTATTTCATCCATGCTC
chr09	18947843	18947887	CGGTGGGCGGTGGCTTCCTCCTCACTCACTCGCTGCGCTGCCGAG
chr09	17189580	17189624	TGTAGTGTAGTTTAGCACATACTCCACCCTAACATCTTTTCTGAT
chr09	4106934	4106978	GGTTTACCTTTGTACCATTGAATGTTCGGAGTAAACTTTAATACC
chr09	9607386	9607430	TAAACAAACAAATGATATCTACACTTTAATGTTGAACATGTTGAT
chr09	15621649	15621693	AATATTGAATGCTACTTACTCACTATAGACATCTCACAGAATAAA
chr09	2402682	2402726	TTTGTATGTATTATTTGGCACGTTTATCTTTAAGTAGAGTGATGT
chr09	17828465	17828509	CTGATTTGTTCATATGTGGAGTGTGCAAGTGAAACGCATGCATGG
chr09	19999743	19999787	GTAGTGAGGGCTACTAAACCTGAAGTTTCGACTTTGGAATACATG
chr09	20434666	20434710	CTAAGGCAAGTTTCATAGTACAAGGAATTACTCATATTCTAACCT
chr09	1785084	1785128	CACTAACTAATGCAAATGGAGAACAGAAGGGAATTTCAAACTTGA
chr09	9643433	9643477	ATCTTGTAGGTCAGTCACAATCTGTAGTAATATTGCAAAACAGAG
chr09	22852376	22852420	GTGCACGAAAACACAATATCGATATAATGTATAAATAAATAATCA
chr09	13822623	13822667	TTATTTATTTTAGTAATGAAGGCGTGGAAGTCATGATGGTGGATA
chr09	439712	439756	GGTTCATAGGCTTGATAGAGATTGTAGCGGCATCCTTGTTCTGGG
chr09	9570256	9570300	TTTGGTAAATTTTATTATAGCACATGGTGAGTGGTGACTTCGCAC
chr09	22029762	22029806	TACCTTTCTCAGTGATTATTTACTTGTATGAGATTTCCTTTTAAA
chr09	6779697	6779741	TTCTGACCTCATTATTTAATATTTAATTTGGTTGGATCAAGTCTT
chr09	11358888	11358932	TGCCCGGTGGTAAGTTTTCACGGCCTTTACCTCGTCGATCTGTGC
chr09	11928014	11928058	TCACAAGGATATAACTCTTTTGTTGCTTATTTGTCTGCAGATTGG
chr09	10330915	10330959	TGACTGTTGGGTGTTTGGGTTGTCATTGATGTTTCTAGTCACCTA
chr09	427873	427917	TGCGTGCAATCAAATTTGAGCATCGTGTTAGATTGTCTATCCTAG
chr09	19378566	19378610	ACAATGATGCTACCAAGGTTACTATTTTGTTATCGGCAAAGTTCA
chr09	19083526	19083570	AAATTTTCTTATCTGGCAGCTATTCCTAAAATATTTATCTCACTC
chr09	8726245	8726289	CTGTCCAGGCCGTGTAAACAGAATCCGAATTGAATCCAAACCTTC
chr09	11199620	11199664	GTCCAGGCAGTCTCGTTAAGTTACTATTGGATGATAAGTCTTCGT
chr09	21129520	21129564	CGATCTTTTCTTTTCTGATTTTACATTTTGAATTTCGTTGGCACT
chr09	19327066	19327110	CCGTACGTGCAGGGACATCTGATCTGGGTGGTGGATGGGCAGCTA
chr09	3598860	3598904	ATACCAAGATCTCATGCCTTCATCCAGCTTAATGACTCTATGAAA
chr09	14146186	14146230	ATGGCATATCTCGTTCGTGTGTATCGCTACCTTTGTCCGTCGGTC
chr09	17605577	17605621	AATGATATATGTTAATGATTAAAAGAGCTTCCAGTTTTATTTACC
chr09	20363026	20363070	AAAATAAAATTGTAGTACTAAGCAATGTACGATCACTGAAGCAAT
chr09	4141272	4141316	AAGCCAAATGAACTAAACTCGGTTTGCTTGTTTAGGATAGGTCTT
chr09	10564196	10564240	TACCTCCACTGCTTCCCATGGCCAAGGTCGTTGTTCTCACATTTG
chr09	10066745	10066789	AACCAAAGTAGCTCTCGATAAAGTCAGATACACTCACGCCATTAT
chr09	19815165	19815209	TGGGCAGTGTTAGGAAAGGGCCCCTGTGTCCCTTTGCTGTAGGAT
chr09	19641669	19641713	TTTGATTTGTTTTAATTTGTGGCACCTAAATAATAAATCCCAACA
chr09	19801493	19801537	AGATAGATATCAGTTTCTTGCTTCGCCCAGTCAGCAATCAGCACA
chr09	2927691	2927735	AAACAGCTTTAGCCTTTAGATAATGGATAACAACATTTGCTATAC
chr09	4188084	4188128	ATATTTCTTTAGCCCATCACCATTGCACCAAAATATCATTTCAGA
chr09	12887246	12887290	GGAACCTCAGTTTCAGTGTAAGTATAGCGTTAGTGGATAATTAGA
chr09	19598175	19598219	ATCAATCCCCTTCTCATCAAACTCAGCCAAGAGAGGAAAGAGAAT
chr09	11360366	11360410	CCAAGGCATGTTTCAGCTGCTCCACCACTTCTGTCATTGTTGGTC
chr09	20929587	20929631	GGCTCCACTTTGTCAAGTTTGAGACTGGGAAGCTAAATGAATGTT
chr09	20752373	20752417	CTTGTTTTCCCTGGGTTTGTTGATTTCATATGTTAATTACCCGTG
chr09	16414475	16414519	GTAGTTTTCTATATGCCACATTAATATTATTGACGCATTTTAAAA
chr09	13154531	13154575	TGACGTCGTGATGAAACCTCACATGTATTTGTTAGCGTGCCTCAC
chr09	7236883	7236927	TCTACTCTCTCACCCTCTCCCTATGCAATCTAATATCAGGATGTC
chr09	12420060	12420104	TTCAATTGAAGAAAATTATAATGGCAGAGATCTCCCATGTTGTTA
chr09	8369742	8369786	TTATATGTAAATTACTATATGTACTTTATAGCCATTTTATCCACC
chr09	8156862	8156906	CAACTAGGAAATCTTCGTTAATTTCTTGAACCCAGGTAGGCAAAC
chr09	16417845	16417889	GAATTACTCCATCAAATTCGATCACTGAAGCACCGTATCTATAGT
chr09	3753925	3753969	AAATCCACCTAGTAACCAGTAGTATCGCTCATGTCAACCAACAAT
chr09	14357383	14357427	GCCTCTTATCACTAATGATTGGTCCGCTTGTATCACTAATGATTG
chr09	19480024	19480068	AATATAGATGCAACGTTGTCAATGTTCTCAGGCAACCAAGATCAG
chr09	17480973	17481017	TGAGTTTACATGCACTACATCTCTGTAAAACTTTATGATAGTTAA
chr09	20920564	20920608	ATACCACCACACAACCTTTACTCCTCCTTTAATAGCTGTGTAAAT
chr09	16756984	16757028	TTCAGACAGCACTTGATAAGCTGAATTGTAAGTCTGATAGAGATG
chr09	1810584	1810628	CGCATGTGGTGATATGATGTTTCTGCTGAGTTGCTTCCAAATGTG
chr09	20136099	20136143	AAGTCATTACTCATTGGCAATATCTAGCTAACCTACCAGCAGCAG
chr09	19127642	19127686	AGTGTCTCTGCAAGTTTCTCCTCCCTTTCCTTTTGTACAACCTGT
chr09	5031800	5031844	TTAAAACCCAAGGTAGAATTAAGAAGATAGGAGTTGAAGCTTTAC
chr09	18362337	18362381	TCGCAACAATATGGTAGCATCCTATATTCTTGTGAGTTGCTTGGA
chr09	1260518	1260562	TTTGCCCCTTTCATATATAGGCATGCGTAGTAATGTTTGTCATGC
chr09	17183055	17183099	TGAGTGGTGGCGGGTAGAAGTTATATGGAGAGAATGCGGTGTGTT
chr09	17505154	17505198	TCTTCCATATGCCTCCTCTCATATCCGCTTTTAGCTCCCAAATAT
chr09	11254413	11254457	GCAGTCGAAGCACTTTCCTCAGTAGTGGCTCCTACCGCGCCCCAA
chr09	4172051	4172095	TGATCTCTAAATCGTCTCTGCTTGTCGGTTCTAATCTTTTCTAAG
chr09	8540865	8540909	TAACAGACAACTTCGAGGTGAACCAAGAAACGGCAAGGCATTTCC
chr09	14198157	14198201	ATATATTGTCCTGGTTACTTAGGCAAATACAAATTTATTCTGCAA
chr09	1572481	1572525	TACGAAGGCTAACAGACGTCATTGAAGATCGGGAATGCGACAACA
chr09	16370062	16370106	AAGAAAGGCCCTACATTTTGTTTCTATTGGTATTTATCTCTTCAA
chr09	22177005	22177049	TATGCCATCGAAACTACAGAGGCACCAATCATTTGCAACTAGTAA
chr09	17854480	17854524	GATTGGCTTGGAAACTAATCAATGAAGCCCCATGTTGCATGCATT
chr09	9963781	9963825	ATGATAGCTCACCAAGACATCGTAGCTCTGTGTGACCTGCCTGGG
chr09	8042316	8042360	CACAGCTATGATTTATGAAGCGCGACATGTTTCCTTTGTTGGTCG
chr09	3601360	3601404	AAAGCCTCTTAAGTGCACTTCTGTTTGATCCAGCATCACCAAACA
chr09	18174667	18174711	ATTTCATATATGTACAGATGAAAGAACAACCCAACACATATGTCA
chr09	1776743	1776787	GAACAAATATGTCGAAGGGGTTCTAATATATGGAGAAGGGATTTT
chr09	10103731	10103775	GCACCAACCGCGGTACTAGGCCCACTGCATGCCCTAACCTTACTG
chr09	1604284	1604328	TCAAATTAAATATTTATTAACATTTTCCTTCATTCTATGTATATT
chr09	6075452	6075496	TCGAAGAGCTGAAAGAGTCCTGTTCATGGGTGATTATTGTAGGTG
chr09	14981086	14981130	AGAAGGGTTCGTACACGGTTGGTCAAATTGCCTTGCTCAGCAGAT
chr09	1858655	1858699	CCTCCAGCACCCACATTGACAAGACTCTCCGCGTTGCTTAATTAC
chr09	16328995	16329039	GCCTGTGAAACTTATGGAATCAATCTGTTGGACCGTATCTGAGCC
chr09	18841370	18841414	GTATCATTCCCAAAGTGAAGAAAACTATATCTTTAAGCGCTTTGT
chr09	21314998	21315042	AATTTTCAGATAAACCTACAGTCCTCAAGTAGTTTCTGAACAAAC
chr09	6369138	6369182	AAGAAGACACTGGTTCCAGCAGTTGTACAGAAGAGTTGAGAACTT
chr09	14845680	14845724	TGATACAGCTGGTCTAAAGTTACTACGTCGGCTGTCTTAATGGTG
chr09	15431311	15431355	TTCCAGCTGTAATCCGTCAGTAAAGAACAGGAGAGAAAAGAAGTA
chr09	12071614	12071658	GGAGACTGGACTGGAGACGTGCAATTTCCACAGATTGTCCGAACA
chr09	12141725	12141769	AGATAATGTTCTCTATTTCATATATACCTGCTTGATTTGCTACAC
chr09	7853657	7853701	TAATTCCATACGTACAAACAGTTTAGTGACACTTGGAAAAGCAAA
chr09	2185981	2186025	GAAACCAGTTCCAGTAATGCACCAAGAAAGATTTGTGATTTGATT
chr09	3169208	3169252	AGTAATATACTGAATACGCTGTTCTTTTGTTAAACATGACAGTGA
chr09	18208295	18208339	CAAGACCATTGGTTAGTTAATTAGCAAGTCAGTAAGTACATTATT
chr09	10952319	10952363	GGCCGATGCTGTCCGGAATAGTGTCGTTGAGCTGGATGACGGTGA
chr09	16444862	16444906	CATTCCAAATGTAAACCGCCATTACTAATATCAAGTTCAGTGCTG
chr09	1489046	1489090	CGCCGCCATCCACTCCTGCATCCATGGCTCCTCACCAGCAAAACA
chr09	16196906	16196950	CAAAGCAAAGCTGACCTCTCTTCCTGATCTGGAACTGTACATATA
chr09	14426254	14426298	TTATGTGGAAGAACTCTACGAGGACAAACATGCAAAGAACACGGC
chr09	17930677	17930721	CTTGTAAAAGACGGTTTCAGATAGCCAAATCCCACCGATGTCTCA
chr09	9825342	9825386	GAATACTTTCACGTTCTAAAGAATTAAACTTGTGGAAAATATATT
chr09	14624258	14624302	TCCGTCTCCACATCTCGCTGAGCTGATTTTATTTCCGGGCGAAAA
chr09	3962130	3962174	CTTAGTCCAGCTACAACATATTTGCCTACTTATGAAATATTTTGG
chr09	21500584	21500628	AGGGATATGCAGGCCCTCAAGCTGTTAGCAAGCAACGTGGAGACC
chr09	8209093	8209137	ATGACATGTGATTTCTAGCATACATTCTTCATATATTCTTCCTGG
chr09	10547390	10547434	GTGAGCGCGCGATTTGAAGCTGCCAACCACGATCACTGCTGGCTA
chr09	16775642	16775686	TTTCTAAGGATATATATCATATTAACTTGCATGCTTACTTAAAAC
chr09	15220724	15220768	GCAACCAAAGTGCTAGAAGATCACAACCAAACACATCAATATATA
chr09	21641371	21641415	GCAGTCAGCCACACTAAAGAGCGGTAAAAGAGATGCAAAATTAAA
chr09	13251614	13251658	AGATTGAATGAAGCAAACAACAAATATTTCATAAAGGGAACAGGC
chr09	3638029	3638073	ATTTGACACTTCGCTGAATTAACACCACTTTACCAAAATCAATTC
chr09	17977835	17977879	TGGATCAGGTACGAACAAGTTGCTATGATAACAAGTATGACAAAC
chr09	3357587	3357631	ACACAAACCATTAAAACTTGCATCAGTCTAATACCTAATTTACTT
chr09	20567958	20568002	TGAAAATTTAAATATGATTTTGATGATGTTCTCAATTAATCTATC
chr09	13855314	13855358	TTCCCAATAGATTGCACCGTAGTTAATTTCCCACGATTTGTCTCT
chr09	17772839	17772883	GTGCCTCACCGACCTCTTCCTCGTTGCACCCGTAGCTGCCACGCT
chr09	11586618	11586662	TTTAAGTAATAAAATGCTTCGTGTTTGTTTCACACCAGAATGTAC
chr09	13556462	13556506	TGATATTTTAGTTCCAGCATCGCCAGAGTGTACACATGTTCTATT
chr09	9336849	9336893	TATAGCTACAAAGAGATATTACAAATGTCAGCTACTTATATGCAG
chr09	17599264	17599308	ATGATTTAGTTATAAAGCTATTAATAAAATATGTGATCAGAAAGT
chr09	19014274	19014318	TTTGGCGCGTTTATGAGATAGATAGGTGGTTGTTTCCGTTCGGAT
chr09	7335576	7335620	ATTTATACCTGCTTTTGTACCTGCTCTCGTACCCACTGGCCACTA
chr09	20152311	20152355	CAAGCGGTTTCTGTACGTATCATTCACCTGGCCTGATGTACTATC
chr09	14948126	14948170	CGCACCACCACTCTCGACACCCCTAGCTCGATCGAACATCAACCA
chr09	17356311	17356355	TTGAGTGGCTTGCACTGTGACCGGACTAATGTCTGCCAGGCTTTG
chr09	18706072	18706116	ATACCTCAGGGCCATGATCTTGTCTTCTCTGCCCCGTTTCCTCCC
chr09	15717540	15717584	ACTCGATTGATGAATCTCTCTCTGTTTCAACGCACCAATCTATGT
chr09	12279360	12279404	CCATCAGGACAGTACTTAAAGGCATATGATAGCTTATATAAAACA
chr09	20635627	20635671	AAGAAGGTGTGGTATTCTTCACTGGTTCATTCTGGTCATCAACAC
chr09	20972210	20972254	AACAAATCTGCCTTTTGATTTTGAATGACTAATAACATGTAGGTA
chr09	10799493	10799537	GTAGATCTAGTTTAAGTATGTTTGTTAAATGAAGTGATATATAAC
chr09	1199167	1199211	CAAGTTGTTTGCAATCTAGATAGATCAGACAAAGATATTGAAAGA
chr09	9231709	9231753	TCTTAGGCAGAAGATGAAAGAGGGGAATTCAGAGTGTGGCAAATA
chr09	16490196	16490240	TTTTAGGATCCTCGTTGAGTAGTTGTCATCAATAGCATCTCTAAT
chr09	16929386	16929430	TAGATAGAGGTGGCGGATTGATAATGGCGAAGAGGAGATGTTGAC
chr09	7828664	7828708	ATGTGCCAGTGTTTGATTAGTTTTGTAGGCTTGGTTTTAGTGTAT
chr09	12734904	12734948	GTCCTCAAACTTCATTATCATGCCCGGCTGATAAGTAAATCAATG
chr09	18230063	18230107	CTGAGTGTCCTTCAAAATAACTCTACATCCCAATGCAGCCAAGCC
chr09	3934593	3934637	TAATAGAGTTTATGTTAATGTATTCATAGAGGTTTAGAAAATAGC
chr09	18050189	18050233	TTACACCAACCAAGATATATTTTGAACAGCCAAGATATACACCAA
chr09	12497788	12497832	CAACCATCACCAGAGCATTCACCATCCTTAAGGGCACGTTCGCAT
chr09	21808042	21808086	GTGTTCTCCAGTCTAGTTTCAATTTCCTCGAAACATCTATAGAAA
chr09	22239022	22239066	TGTTTAAAGGACAAAGTCTGTTTTACTCCCATAACTATCAGCCGA
chr09	489526	489570	TAGCACTTCAAACAAATCGAATATATCAAAGACTGACTTACAAAT
chr09	17190656	17190700	CCCTGGAGGAGTTCTTGGTCAGAGCCGGCGTGGTCCGAGAAAATC
chr09	16472576	16472620	AATGATACCACTGTTGTTCGCTATCTAAATTTCTATGGCATAGCA
chr09	18203289	18203333	TAATATAAACACACCCCTAATGTAAGACCGTCGTTTATACCTCAA
chr09	4248865	4248909	ACGCAATCAAGAGTTGTGGAAGTGTAAGTGATTCTCGAGGAGGTC
chr09	21544016	21544060	AGAATCAGAGGCCGCCGAACCTGAGAATTCCGAGAGAATGACAAG
chr09	20840211	20840255	GAGAGGAAAAGAGATGTGTGTGTGTGCGCGTGAGTTGGAGAGGTA
chr09	7664476	7664520	ACAGGATCATACTTAGTGTGAATTTATAGACTGACTTTTAATAAA
chr09	21632426	21632470	AAGCGTCATACACTCCCAGCAGAAGTTCCAAGGATGTGCGTGAGG
chr09	9175746	9175790	GGAGCAAGCAGATCGTTTTATTCTACCTCCAATACATATCTCCAG
chr09	4317202	4317246	TAATTATTATATGTCGGTATCATGACTCGTGATGTATTTAGCACT
chr09	22919910	22919954	AAAACCTTTTGCTTCTATGTGTTCCATCATCTTCGTCTCCATTGC
chr09	22772821	22772865	GTATCGCTTTAAACTATTCTTTAATCATCTTGTGTGTTTTGTTTT
chr09	16055014	16055058	AACTCTTTCAATTGAACTGTTGTACCCAAGGTTGTCATGTCCTAA
chr09	21567213	21567257	GGAGGTTCCTTTTGCACACACTGTATTCTGGGTTCAGTCAAGTTC
chr09	15164353	15164397	GCTACTTCAGATAGATAGCCATCAACCAGCTCTCCTAAAGCCAAA
chr09	19885416	19885460	TTTCTTATGCACACTTCTGAACATGCAGTAATACTATTAGCGTAA
chr09	8533828	8533872	CAGTTGACCTGGCAGTAGTTGACTTGAGACGAAGATGAACACAGG
chr09	18227812	18227856	AAGACTAGAAGTGCGTTAGATGAAGCTACATGGTCCTAGATGATT
chr09	3107076	3107120	GCAGCAAGGTGACGCCCATCAAGTCCAGGTACTAAGGCAGCAAGG
chr09	13969311	13969355	TTCTCATCCTCGGACTAGATGAGTTTTGTAAAATACATTGATCTC
chr09	19707754	19707798	AAGATCAAGTGGAACTAAAAGAGGCGGCTTTAATTTCTTTCTTGG
chr09	15677839	15677883	TTAGTATATTTTGTTAAATTTGTCTTATTGAGATATCTTTTCGGT
chr09	7277188	7277232	CAAATTGCTAGTATAACGCATCATATTTGTTAAATTTCTTTGAAA
chr09	15288547	15288591	TTCTAAGCACATTATTTTGAATTTTCCTGACACTGCTTTGATTGC
chr09	20453015	20453059	GATATATCGATCCTAGTAGATATTTATGAATGCACGGATGAAACA
chr09	7927905	7927949	AGCCATGGGAGGGTGATACAAGTTGGCAATGCTATATTTCAAAGG
chr09	17369167	17369211	ATGAGCAGTAAATCATGCAAACATAATAGATGGAACAATAAGAGT
chr09	18691621	18691665	CACTACAGACTTGCAATGGAAGGAAATCTACAAAGCAAAGTTTTC
chr09	2137364	2137408	ATTGTACGCTACTGTTTTACTGGTTCACTGTTGCATTATGCCAGG
chr09	19826620	19826664	AAATCAAAATCTGGCTATGTAACTAACCCCACCTAAGTACTCACT
chr09	11002958	11003002	GGCACTATTTTCCCATTTAATTCTAAGAGATGACTTGTTGGCCGC
chr09	4342857	4342901	TATAGCTATCCTTTCTCTAATACATAAGGTCTCTTCATTGCCTTA
chr09	17552704	17552748	TTCTAAAATGAGCTGCTCCTACCGCTGGTGATATCTCAATCCCGT
chr09	18488746	18488790	CGTGTAGTCATAGAATCTAGAAGGTAAAATAAATACTAGAAGCTG
chr09	8297072	8297116	CCTGGCTCCAAAATTCAACAGCACGCCAAATGATGCTTCTACAGG
chr09	11628385	11628429	TCATTCCATGAGAACCTCCGATGCTGATCTAATGCTTTATGTGAA
chr09	1006670	1006714	CCATAGTGCAACAACAGAATAGGGTAATAGTTTCTCACCATGTCA
chr09	20442306	20442350	AAAACTGTCAAGATGAAACCTAAATGCAACATAAGATATCGATGT
chr09	21297527	21297571	AAAATCTGCTCCACGTTACACTTTGTCCTGCCAAAACTTTTACTA
chr09	17081462	17081506	GATAGATTTGCGCTTCTTAATTTGACGTGCCCGGATATTGGTAAA
chr09	8584276	8584320	CAGTGTCTTCTGGGTTAGTTCTTGGTATGACAAAATTAATGTTTA
chr09	6621732	6621776	CCGTCAGACCGCCTCAATGCCACTAGTGAAACCGTCTGCCTGTTG
chr09	18708860	18708904	CTTGAACTCATCATTGGCAGATCGATTAGTAATATATATCTTCGC
chr09	11841473	11841517	AGTATGAAAATCGAAAATATTGGGTGATTAATGTAGAGTGACAGT
chr09	8608137	8608181	AAAAGGGATTAATCTAGAGATACCATTGAAATAAATCAAGTGACG
chr09	15413639	15413683	TTAGTATATGTTTAAGCACCAAATACACATCTCATCCTATATAAT
chr09	15774978	15775022	AAATATCTCGTTTTGAAGACTATCAACATCCAAATTAACGACCGA
chr09	21866157	21866201	TTAATGCTTGTAACTAATATAGCTCGGTGTTAACTCTGTTCTCCC
chr09	19120287	19120331	AAACGAGCGGCTTCACAAATAGTACACGAATATCCGCAGCCTTCA
chr09	17223635	17223679	ACAACCATGTACGTAAGCAAGTGTACTCCATTGCTGAATGCTTCA
chr09	1085618	1085662	TTTAGACAATGGAAATGAATAAATCCAATATATATGTCTATGGCT
chr09	2601047	2601091	AGTTGGGACTTGGGTGAATGACTCCAACTTGTTCATGTGCCTTGC
chr09	17370325	17370369	AATAATGAGATTGTACTGTTCAACAAATCTGATAATATGGCATCC
chr09	20401429	20401473	CTTCGCGCCGTCCTCTTCCTAAATTTTATAGCAGTTTTATTTGAT
chr09	9577185	9577229	ATGTCTGCTTACAAGGACAAACAGGAGAAACAAAAGCAGCAGCCA
chr09	20065021	20065065	ACATTATTGTTCAAAATCAGAAGCAATAAAGTGTCTGTTCCTCTT
chr09	10461203	10461247	TCACGGGCAATAAAGAGAAAACATCATGTCCAAGTAATAGCTGGA
chr09	15359557	15359601	CAACAGGGATATATTTATAGGGATCACATGGAGAGTTAGTGTACT
chr09	21241533	21241577	TTCCTGACAAAAGTCAACTTCAATAGCGAATGAAACAGTGTTGAA
chr09	13694003	13694047	GATTATAGATCAATATCCATCTACCATAAATTAATGAGTGTCAAT
chr09	18798642	18798686	TTGTTAGTTTTAGGCAAATGAAGTATTGACAATGTAAATCTTCCT
chr09	253149	253193	TGCTTGATTGTTAACTATCCATGCCATATCTAATAATTATCTATG
chr09	7200880	7200924	TTTTGATGAAAATGTCAGAGCTGTATCTTCACATGCTGCTGAAGA
chr09	6153400	6153444	GGTACACGATTACTCAAAGATAATGAAACATTTTACGAGTATAGG
chr09	18554629	18554673	TCGAGTAGATGCCTGTGAAAAGTACAAGTAAAGATCAATAATAGT
chr09	9781145	9781189	CAAAGTTTGGTGCTCATGTTGCTACGATTTTGCAATGTAAAAGTG
chr09	10946264	10946308	TGTAACATGGTTGTATTCTAACATTCAATTTGCATATACATCAAG
chr09	18104738	18104782	ATTTTGTCCAGGTGCAGAGCTAAACAATGGTTGGCATTAAAGAAC
chr09	14555115	14555159	TATACGTGCATGTAAATAGTAACTTTGTATAATTGTGTATTAGTG
chr09	14391091	14391135	GAGGGGCTTCTTTTCCTGCAGTTGGACCCTTCAGATGGTTGCTTC
chr09	10948527	10948571	AGTAGCTATAGGATTTGTGACATTAATTTCCTGTTCTATTTCCTG
chr09	6019305	6019349	TATTTGAATTATCATTTGGATCTTACTTTGTTCCTCTTGGATTTC
chr09	22193040	22193084	ATTCTTTTCGGTTCTTTCAAGCATATGTAAGGAGGAAAGTTTCAA
chr09	20518592	20518636	GATGTATTGTGTCATTGTGTGCCTCCGGGATCTTTTCAGCAAGAA
chr09	7297165	7297209	TGTACTGGACAAATGCATAAGTACGCCCTGGGAATGTAGTTATCT
chr09	6579922	6579966	CTGGATTTAGCTCAGGTGCCAATGTTAGGGTTGTAGGGTGAGGAC
chr09	15010997	15011041	CGAAGGATTGGGCGTTGCGGTGGGAGGCGGGGAGTGGTGGGGCGA
chr09	14608295	14608339	TGCGTTGCTCTTGTCCAAATCATACTGAATATATATCTGTCAAAA
chr09	15823287	15823331	TGTTGTTTAGTATACACATCCTGTTTAGTAATTATTTCATAGCTA
chr09	16075660	16075704	GCATTTAATTTTCTTGTTATCATGGCGTAGAACTAGACACAAGGG
chr09	7875918	7875962	TTTCCCAGTGAAATGCCAAGTATTCTCTCTTTATCATTCAGTATT
chr09	4940721	4940765	GTAGAATTTGTTCAATTATGTTTGTCTTTGTATCTTGTTTGAAAT
chr09	18285419	18285463	AGCAAATGACTCTTCAGATTGATAACATTGCATCTCAGAGTGTAA
chr09	21864989	21865033	ATAATTGAATCGAACTGCATGAAAAGCCCAAAGTACATCAAGCAA
chr09	15963398	15963442	CGCCAAGTGGTTCTCTCAGAAAGTCTCTAGCTCCGGCCTTAAATT
chr09	7895445	7895489	CCTATTTTGAAGGGTAATGCAGCATGATCTCAGTCTTTAGTTTCA
chr09	15575491	15575535	AAATTGTGAAAAGTCCTTCCTTTATATACGCTTATGTTGTCCAGC
chr09	20964016	20964060	TGATGGATCAGACAATGCAGTTGCGAGAAGGCTATGGTTTTGTTT
chr09	14057050	14057094	TGAAAATTTTGGATCAGTTTAACTAATTTGTCTTTCATTTGACGG
chr09	18100596	18100640	GGACCGACTGCCAGTAACAAGCAATTATCTGATTATCCATGCTAA
chr09	8606401	8606445	CAGAACATTAAGTAGATTTGCAATAACAATTTTCAGCCAATATAG
chr09	2705424	2705468	TAGAAAGTTCTATATTTACCCCAACATGGCAGACTGACTAGTTGT
chr09	12640770	12640814	ACATATGAACCAACTGATGATCATCCTCTCATAATAAGGGTAAAT
chr09	4562480	4562524	TGTGTTCTAGTTAATGCGTTTGACACCAGCAGTCTTATTAAACTC
chr09	13539161	13539205	CGTCGAATTCATGGAGGAGAAAGACAATAATGAATGTCCGTCGTC
chr09	20152121	20152165	CAGTTTCACACTTAAAGTAAACTACAGGTAAGAACAAAGTCTGTA
chr09	886932	886976	GAATTGGTTGGGTTATGATCTGGCAGGGCTTGTTTCTTCCCTCAG
chr09	18170215	18170259	TTGGTTGTAAGGATGGTTGTAAGGATGGGATATGATTGAATAACA
chr09	14801712	14801756	GGAATTGTGTCATGTTTATCCTCTTTGTACCTAACATGATCTGCT
chr09	15404134	15404178	ACATTACATGTCCATCCAATACATATAGTTACATGTTGTACTGTG
chr09	256233	256277	CGCAGCTCTCTCACTCGGACATGGAAGGAGAAACGGAATTGAGGA
chr09	19483948	19483992	ATGACCTGAAATACTAGCTGAAAACTTTGACCTATTATTCATTGC
chr09	22080560	22080604	AGAGACGTCACTATGATCATCAATTTCACTGTTCAGTATCAGAAG
chr09	8912139	8912183	TTGACATTCAATACACAAACAACACTTCACCATTCACCATGATAG
chr09	17246322	17246366	AGAGTCATGTTTGGTTGGCTGCTAAAGTTTATGACGTCAAATATT
chr09	17913105	17913149	CGTGTTGTTAAATGCGCTACAGTAGGAGCACGGTGTCCTGCATCT
chr09	20288557	20288601	TTTTACTTCCCTACTCAAAACTTTTAACATTTGTACTCTAAAATC
chr09	17131820	17131864	ATTCGTTGTGTGGTATCTTGTGATGTCAGACTGATCGGTTTCCCT
chr09	8044104	8044148	AACCCATCCCTGTCCTGGTCAAATCCGAAGAAGCATAACAGTGGA
chr09	12333173	12333217	GTAATTTGAGACGGAATAAGTAAAATAGTTATAAAAGGCGAATAG
chr09	14925025	14925069	AGTGATCTTTCTATATCAGACTCGATATCATTCTCTGAACCATCT
chr09	15966556	15966600	TTTATATTTAATAAAGTCTTAAAGAAAATTTGTGAACAAACATGT
chr09	20809765	20809809	CAGAATGCACAGTCACTTCTCCGGCAACAACTCCCTCCTACTGCG
chr09	16456502	16456546	CTAATGTAAGACAACTATATTTTACATCCCTCACTAATAAAGGTT
chr09	5309775	5309819	AAAGCAATTGGGTCCTTTGTCTGCTTCTTCCACGGGAGCGGCGAT
chr09	14450954	14450998	TCAGTACCACTTCTGAAAATGCAGTTCGTTCTTGACAAATTTTAC
chr09	13620413	13620457	TCCACCCACTTCCTTTCCCTTTCTCGCGCCTTCAATTTCCCCTTC
chr09	18771315	18771359	AGATTGTACTGTAAAATTGTGACATGGTAAGGGTAGGTTTGTGAA
chr09	9808839	9808883	AAGAAGACTGACTGCTGACCTGTGGAGGAGCTTCTTGTTGGGCAA
chr09	22201703	22201747	AGCTAACAATAGATAGAAATATAAGTCTTTGAGGTGGTATATTAA
chr09	5557384	5557428	GTAACATGCTGAATCTGAACAATGCTTTTCAGAAACAATTGGGAC
chr09	20917159	20917203	AGAGGATGCTTTCTATTTCTGAATCAACGTGTAGGGTTCTCTTAG
chr09	17990626	17990670	TAGCCAACCGGTTGCATGAACGTTTTATTCAACTACATATAAGTT
chr09	14825025	14825069	GAGGCCGCCGTCATGGTCCTCGTGTGTGTTACTCCAACGAGCTTC
chr09	4031006	4031050	CTCAGAGCTTAAGTTCTTCAGCAGTAGAGGAGCTTGTAACATTGA
chr09	20806031	20806075	TTACCAGGTAGCTGTCCACAAGCAATAATCATCAAACACCCAAAA
chr09	7727822	7727866	ATAAAAGATAATTGAGCCCTATGATCACCTCTACAGAAATCATTT
chr09	10114861	10114905	AGCAACGCTCCTCCTCATCGTAGAGAAACCGCCGCCCGCATGATT
chr09	14395286	14395330	GAGCATACCAAGCCTCTTCTGATTTCCGCTGTACAAATACTCTGT
chr09	14687670	14687714	AAGGTGCTTCTCTCTTTATAGCCGATCTCTGCTCATGAAATATAT
chr09	14659325	14659369	TGACATGCATATTGTCTGAAATGCAATACAGCTCTGGACTTTGAA
chr09	9211587	9211631	TTTTCTTTTCATCAGCTTCAACACCGAGGATGTTTGATTTTGCTG
chr09	1952138	1952182	TCCTGGAGGGCACTTACATAAACAAAATGGGTGTCGGCTCCTCGA
chr09	18775927	18775971	TACATCAAATTAATTACAGGTATAAAATTAATTATTACACCTTTT
chr09	2050369	2050413	GATTCACTGCCACCACCATTTGACTTCTTTTAGAATAGCATAGAT
chr09	19770434	19770478	CATTGCATCATGTTGATATGCTGATAGCCTGTTTGCTCTTTTGTG
chr09	9500431	9500475	ACCAATTTATTAAAGTGTCTCACAGCTTTATTACATCAATAGAAA
chr09	1062793	1062837	TTAGTTTAATCAACCGAACTTAATATACTACATCCAACAAGTCAT
chr09	19919124	19919168	CTTGTTTGTTCCACTTGCCATATTCTTCCAAGGCTTCTATATTGT
chr09	22317194	22317238	ACTTGATAGTGCTAGCTCTGCAATGAAACTCTGTTTAGTACATCA
chr09	22722698	22722742	CCATAGCTCAAGGGCATCAATAATAATCAGTAAATAGGTTTAGGG
chr09	16090101	16090145	ACCCATATCCCCTAGATTATGGCATCTCATATCCTGGAATGTTGC
chr09	20832649	20832693	TGTCAACTGTTAAGCTCCTAAACTCCAAGTACAATACACTACGTA
chr09	21214788	21214832	CTTCTTAGAAGCTCTGCAAATAGATGGAACCATTAATGTGGCATC
chr09	14427286	14427330	CTTCTATATTTGGCACCACATTCTATAGCTCACCATTTTCCTATT
chr09	19125937	19125981	ATAAACACCTTAATTTAAAGAACAGAAAGAAATGAAGCATATGGT
chr09	2552738	2552782	TGTGAAGCGCCCTTTCTGTATTTCTTTCATATAGCAGCTGAATAT
chr09	5411853	5411897	GATCATAGATGTGAGGTCATTTGCGACAGGTCATAGTTGTAACCC
chr09	9163791	9163835	TTTATTGATCTAGTGATATCAATATGCAGCTTAACACTGATGCAG
chr09	16905331	16905375	AGGAACTTGTTGGTTGGATGAGGATGGGTTAGGTGAAAGCATGGG
chr09	19474216	19474260	CTTTGGTCTGGGCTGTGATTGGAGGAGGTCATTCATAACTACTGA
chr09	15834711	15834755	TACTCCCTGACATGTACGTTCTAGGTGCAAATATGACTTCATCGA
chr09	21814159	21814203	ATTGGCAGTAGACGGTGATGCTATATTATGTTATCAGCGCCATGT
chr09	12641607	12641651	TCTTCAGTTTCATCAGTTACTATAGCAATTCGACAATCTTCAGGC
chr09	10016446	10016490	AGTTGCAGTGTTTCATCATATCAGTACTTCAAACAGCCCTATATA
chr09	15204373	15204417	CAGCACCCAGAAAATTTAGTAGGTTTGTTTCGTATCATGCAGCTT
chr09	21126868	21126912	TTTTCTCTGTGTTTTCCCTTTTCCGCACCTGACCCGGTGTGAGCT
chr09	22265805	22265849	ACTTCTTCAACAATAGCACGTGTAAATACAGTACATTGATAGGGG
chr09	22417960	22418004	GGAACAGCCACTATGCCATGAATTAGAGAAAATTGTACAAGACCC
chr09	21818230	21818274	TCAATTGTTGAGTTGCTTATGCGTGTTGAATCATAGGGACATACC
chr09	20002482	20002526	GCAAGCTAAGTGATGACTGGTTCGCAGATGAAGAAAATGTCCGCC
chr09	3860940	3860984	TCACTGATGGAAAACTAGGCTGTTAATAAGATTTGATGTCTGTTC
chr09	20066954	20066998	GAAAGTTCGAAACAAAACAGACTTTCATCATATATAATATAGTTC
chr09	946888	946932	CTTTTGGATTGTAGAACTTTCATAGGAATAATGGAGGATCTGATC
chr09	14197947	14197991	ACATGATCAAATTTATATATAGTAATCAAATAAATGTGTAGATAT
chr09	14144033	14144077	TCTTGCTGACATAAGAATAAACCAGAAACTCATTGTTCTCCATGT
chr09	8601054	8601098	TTACCAGCTACAACCAAAGGCCCCATCGGTAGGTTCGTCTAATAA
chr09	11710085	11710129	TTTTGGATACTTTATGTGTGTATTACAGTTGCATGTCATTTGGTA
chr09	4025030	4025074	CCTTGATGTCGAAATTGGCATTTGTTCTTAAGCTGATGAGTGAAA
chr09	13038024	13038068	CCTGTGGTGTGGTCCAGTAGAAGTGTGTATTGAATTCCTCCACTC
chr09	18642136	18642180	ATTTTGGATTGCTTCTTATTGTTCTTACTTCTTGCATTTGTTGAG
chr09	7134008	7134052	AACATCACACTTCCAAGTTGTGTGTTTACTGTCCATGTCACCTCC
chr09	14045516	14045560	TTTTGGTTCCAGATCAAATAGAGATTGTTAATATATGGCCATTCC
chr09	22914502	22914546	AATCCAGTCAGATAGGATCATGATAAAAGCAAACTATTCTGCAGC
chr09	22128215	22128259	ATGTGCAGGCCAGGAGATATATTTCTTTTGAATGTGCTGATGACT
chr09	9896796	9896840	TCTGGCTGAGAAATATCAAAGCGTTACAATGGCGCAACAAATATA
chr09	6042646	6042690	TGATTTACTTCCATCAGCAATCACATGTTCAGTTGGAGAGCTCAA
chr09	6437116	6437160	GGTAGAGTATATATGATGAACCACTACACATCCAAGGCAATCATA
chr09	5935939	5935983	CCGAGAGAATGACAAGCTTTTGAGTCCTGATATGGAAAGTGACTG
chr09	9752144	9752188	GATGGTTTAATTTGTTGACCGCTAAACTTTGCCACGACACAGTTT
chr09	11483348	11483392	CGTTGAGAGCTCTAACCATCCCATCGACCACATAAACTCAAGCCA
chr09	7651731	7651775	TCGAGCTACATTTTCCACTGAAGAATTAATAAAATAAACCGGTTA
chr09	10405106	10405150	AAGTAAATCTCGGAGGCAAATACCAACGCCATCTTTCGTCAGTTG
chr09	5120600	5120644	GATGCTTGTCCTAAACTCCGGATATGACATGGCTGATGGGTTAAA
chr09	2129091	2129135	CCTCGATTCCCAACCGGTACCAGTGATCTTTGTCATCAATCTCTT
chr09	16145294	16145338	GAAGTGTGTGGTTTTAATTATCTCTAAGGTCTTATGTTCAATTTC
chr09	11989930	11989974	TACATTGCAGCAGGGTTAACAGCAGTGTACATTTACAGACATTTT
chr09	10858990	10859034	TGGGGTCAGCTCTGTAAGTCCAGCTATGAACTGTTTCAGCTCATT
chr09	20724572	20724616	GGAACAGTATACACAATAAACTAACAATTACAGGTATTGACAAGT
chr09	13945519	13945563	TAGCTCCGATTCTAGCTAGGATTAAGCCAATATAATTAAAGTTGC
chr09	10962907	10962951	ACTAATTTTATTGCCTATAAGATGAAGAAAGGCACATTACTAATG
chr09	22532051	22532095	TTTAGTTAGTTGTTATCCTTTTATATTCATTGCTGTCCACACATC
chr09	18425805	18425849	TGGTACCACTGCTTCTCCACAACAAGAATCGCCTCCTTTGTCGCG
chr09	1103759	1103803	GTTATAGTGTGACCATTGAGTAGACATGATTGATTGATTGTCCTG
chr09	17667338	17667382	TTGGGAAGTTGGGATCCGTGGTAGCAGAGAGTATAATATTTCAAG
chr09	19286899	19286943	TGCAGCCGCCACCTATTCTCGCCTTGGCCATGGGAGGATCACGAT
chr09	16466164	16466208	TGCAAATGTGTTATGGCGAGTCTTTAAACACCCCTTCTAATTATG
chr09	22439880	22439924	TATCAATACAAGCAAAGAGGTAGCATTATTGAACATACTGTCATG
chr09	17278926	17278970	CTATTGCATCGAACAAGGAGTAGTTGAATCGTCAGCCCTATTAAG
chr09	10026866	10026910	ATTTTCATACTATTTCTACGTTTTAAAATTCCTATAAACCGAACG
chr09	3748267	3748311	CGATTGTATTAGATCTTTTAGGGAATCAGAGATGAAACACTGGCA
chr09	20251946	20251990	CATATGAAATAAATCCTTGTTTTCAGAATTGCATTGAAATTTTAG
chr09	16834905	16834949	GGGTTAAAATTCATGTCTGCCTCAACAAGATTTGGATCCCCTTTT
chr09	7518575	7518619	ATTACTTCACTTTCACTGGTTTCGATTACACTTTACATTGTATAT
chr09	21053169	21053213	TTTTGATAAAATATGTTGATAGCTTATATATAATTCATTCATATG
chr09	639933	639977	TTCTTTCGAAACGTTCTTTGGTGAATCCCTTAATGTTTTGCTGTC
chr09	17506482	17506526	CCCCTTACGGAGATGAACACTAGCCCACCCGTGTATTGCTGAACA
chr09	6281829	6281873	TAAAGAGTTGGTAGTATATTTCTTACTAGCCAGTTCAGAATATCA
chr09	12004239	12004283	ATTTCTTACAGAGTCTCCATCATCGTATCCGCGCCAAGATCCCTG
chr09	12963836	12963880	CCCGCTTGACTGCAGTTAGAAGATGCTTGTAGGCCATTGATCTCT
chr09	21763608	21763652	CATCAAGCTAACTAGTGTTTGAAATACTTTTGCAAAGCATATATA
chr09	21731905	21731949	TTATGGCATATAATTAATAACAAGGTTATGACGAAAATAAGCATC
chr09	16852045	16852089	TGTAGGTGTTACGTAGGATGAATTCACCATAATAACAAAGCTCAT
chr09	4453860	4453904	CCTCAAAATGATAGGTTGACATTAGTTATGCTGGACTTTAGTAAT
chr09	20834257	20834301	ACGCCTCTTGGATCATGAAAACTCAGGTATAGATACTGCGTGGTG
chr09	21910462	21910506	CATGCTCACATCTAACAGCTGCTAGGACCTATTCAGCCTAAGCCT
chr09	16135992	16136036	AGATGAAATTGATTTTATGATAATTATCCAAGGGCATAAATTACG
chr09	17032805	17032849	ATGACAACATAACATGATACGAAGATCAACACGTAAGAACAACGA
chr09	16414607	16414651	TTTGCGGCTGAAATTACATGTAGAAACTTTGGCATAATAATCTGT
chr09	16626849	16626893	GATTTGGTTGCTAACATGTTCATCTTGATAAGTTAATGCATGGTT
chr09	17268188	17268232	TCGTACGATGTGTTTGTGGTAGTATTGTTGGTGCTTGGCTCAATT
chr09	14110011	14110055	GAAAGTACAGTACTATGACAAAGTAACTGAACTGATACATCTTTA
chr09	10072398	10072442	GATCTGGTTTAATATTTTGTTCCTTCTCTCTCCTCAACAGTTCCA
chr09	13938770	13938814	TTTGATGGAATATAACGAGAAATTTAGCTAGTCAACAAGTGCCCA
chr09	3862457	3862501	TCTTGATTCGGTCTAATTGCTGTTCCCAACTGAAACCATGCAGGC
chr09	5846192	5846236	AAGATGCAGACTAACCGAGAAGAAAATTATGTGTTCTTAAGGATA
chr09	468274	468318	GAATGTTCTCTTATCAGTTGACGGACAGAACTCGATACACCTGTC
chr09	8033111	8033155	GTGGAGAGAGAGGGAGAGGTTTAAGGTTATAGATACATCACGAAT
chr09	21177694	21177738	TTATACTACCTGGGAAAATTGATCTAGCTTAGCAATGAGAATATT
chr09	11389203	11389247	GCATCGGGCTCAACTTCTGGAACCGGCTGAACATAATCAATGCAA
chr09	14371713	14371757	GACCCCTGCATGAATTCACTGAAATTAAGCAGAGAGTAACAAGAT
chr09	3803948	3803992	TACACATGTGATTTACTGATTTATATTGCAAATGGAACCATATAG
chr09	9400641	9400685	ATGCTACTGTGTTATACTTTATAATGAATTCCTCGATCAATAAAT
chr09	22488606	22488650	CGTGGGACTGGAGAGAACATGGCGCTGTCACTCGTGTCAAGGACC
chr09	4372390	4372434	ATATGACTATATATTGACCAAGACATACACCTAAATATTCTACTT
chr09	15219358	15219402	TTTTAAACTAATCCACCAATCTTCTTTCATTATGAGGGAGAGAAA
chr09	3741044	3741088	TTGTCAGGAACCAACCTTCATCGTTGTGGGGCCCTAATCAAGTTC
chr09	19775479	19775523	GGATCAAATGTGGGAACTTCTGCATCAAGACCATGAACCATCTGA
chr09	3140353	3140397	ATGGAATCAGTTTACTAGCTAATATTATATTAAGTTTGTTTGCCA
chr09	14025157	14025201	GCCTAGGACGGATCACTTTTACTGATGGAGATGTTACATAGGAGA
chr09	8564058	8564102	GGAGGTGGAACTTATCAGGAGGAAAGGAATACAAGAGGGACAACA
chr09	19689933	19689977	TTTAAAAGTATGCGACCATGTAACTGCATTCTTCTTGTAATTTGG
chr09	15321117	15321161	TCCATCAATGTTCTCACAGGCCGAATCCCAGAAGAGCTCTCCAAC
chr09	1893262	1893306	TCCAATTCCATGATTCTAGAGCAAATTCATGGGTGCCAAACGGGG
chr09	5277056	5277100	TATTGGCTGATGAGGACCATTGTATTATGCTAAAGACTCTACAAT
chr09	19229433	19229477	CATGCATAATTATCTTTTGTTTGATGTTTCTTACCTTTAAGCTTT
chr09	19625575	19625619	AGACCTAAGAGAACATATAATTGAGCATCTTTATTAGTGAGATTC
chr09	8932817	8932861	AAATGCCATGTTTACCAAAGGAAAATTCTTGGATTGCTGCTTTTG
chr09	18448906	18448950	TTTTCTCCCAAATCGATCGATCCTATGTAAATTTCTTGAAATCTT
chr09	12921090	12921134	CTTATCACGAAGACCCCAGTTTTCAATAGATCCCAATATAATACT
chr09	22259624	22259668	TTTGGGGCTCATATCAAGTGTTAACTGTGTTACAATACGTATGTT
chr09	19699207	19699251	ACTACTGTTAATACACATCCATGACCAGCACTGACAAGAGAGATG
chr09	22257235	22257279	AGGAAATTCTATTTTCAAGCAATGTCTATGAAACATTAATAAGTA
chr09	6991285	6991329	GAATGGTTCTTGAAATCAATATTCGTGAGATATAATGTTTGTCAT
chr09	13945639	13945683	CTTTGTCGCTGGAGTGGTTTCTTCGTTTGTACACATACTGCTTAC
chr09	18659962	18660006	CCTTAGCGCTTCCTTTGAATGGCCTAGGTGTTTATTTGATACGGC
chr09	13950915	13950959	GCAGCTGCCAGTATATAAACACCTCCGTGCTTTCATGTTTGAGCT
chr09	17337584	17337628	ATGGAATTGGCAATAATCATATGCCGGTTCGTTAAAACAAAAGTT
chr09	3501563	3501607	AGACCATGTGCGCCTCATCTTTCCTAACTAAACTACTGTATGGCC
chr09	14350573	14350617	CAACGCCGCCGCCAATTACACAGTGCTGACAAAGTGACAATTGTT
chr09	16714880	16714924	TGTATTGTCTTACACTACCTAAATTTTACAATGTTCCCGAGTCCT
chr09	5704037	5704081	AAAAGACAAAACTATTATGCTTAATGATTTGTGTTCACCGACAGA
chr09	16315188	16315232	AATCGATGTACTGTGATGTGGGGTTCAGGCGAGAAAGCAACCGTA
chr09	22649441	22649485	CCGACCACTGTATCAATCTGCCCCTCTTTACCTCTAATCACTCTA
chr09	14631790	14631834	CCGAGACTCCAAAAGCACCTTGTGTCTTTCCAAACAGGATTTACT
chr09	16854561	16854605	TGACTCATGATTAAACAGAAACAAACTCATCTTCAGTGGTTTGTA
chr09	2560959	2561003	AAGAATTGTTCACGACATTTGGTTCTAACTCTTGGTGACTTGTAC
chr09	21843480	21843524	TTGTTCAGCATGCAAGAAAAGAAATCGAGAAAAGCACAGAAAGCA
chr09	14197229	14197273	TAAACCTTATTTGGAATGTGCATTATGAAGTACCAAAATTGATGT
chr09	1892817	1892861	GAATTGCTGCGGAATATCAAATGATTATTACTATATCAACTATAC
chr09	20623579	20623623	CAATAGTCACCTAGTCCGTCCTTATGGTGTTATCCTCCTTTGATC
chr09	12179318	12179362	ATAAAATCATTTGCCATTATTGTCGTTACACCCAGCTAATGTTAT
chr09	9605099	9605143	CGCTGCTCTGCTCGACTCCCCTCCTTTTCTCTATCTCTGCCTCGG
chr09	22645090	22645134	TCGCTTGGATCCTTTTATTTGATCTTGGTCTGTTCCGGATCTCGT
chr09	4025170	4025214	GGGTTACTGTATCATGTATTTAATTTGTTATCTTCTGACAGATCT
chr09	6444444	6444488	GACAATGATTGGCGTCGATTGTTGGCAGCGCTGTTGAGAAGGGCG
chr09	16803810	16803854	CAGAGGCCAAATCAATCCAAGGTCGCGGCATTCTCAAGGTTCGTC
chr09	3734621	3734665	GCAAATAGCCAAATACTCTTGCAACATGAACAAATCTCAGCCAAA
chr09	7042609	7042653	TATACTTGGTTAAATGCCCGATTCTTCCATGAGCTGAAAATATAA
chr09	3125161	3125205	TGATATACAATTACATTTTCGTCTGATTATATTTAGGATTTATGT
chr09	19336741	19336785	TTTATTTTCCATAAACACCGGTAAAATACCTCAGATAATCAATGT
chr09	15368456	15368500	AACTTCGTACTAGCAATCTCGTCGTCAGCCATTGTCTGAGCGAAT
chr09	16387657	16387701	TTTCGCGGCCAAGTTTTCTTTCCAGACATCGTGAGAATCGTCTTG
chr09	9447530	9447574	GATTGCGTCCTTCTGATGATTGAGAGGAAGTCAAATTAGGATAGG
chr09	6981650	6981694	GCATTCATGAACAAATGACAAGGAGCTATAGAGTATGGTAAGCCT
chr09	20401359	20401403	GAAAATAAATAAATTATATGTAACAAAATTTCTAGATTGGGTTTC
chr09	22499018	22499062	TGGGTTCGCATTATTTGGTCGCCATTTAATTTGCAGTCAAAAGAG
chr09	15404988	15405032	AAGGATGGTATTCTCTTTGTTTACCAGTTTGTATGATTTGGTTCC
chr09	21623800	21623844	AGTGGACCTGTAATATCTGTTTTCAAATGGAGTTCATACAAAAGA
chr09	21218345	21218389	CGCGCACAGTGTTCACATACGAAAGGTAATTCCAAACGGAAGCAA
chr09	21034010	21034054	GAGGAGAAACACAGTGAAACTCATCCAAGTGATAAGAAACCGACC
chr09	17956592	17956636	GACCATTGCATGTTACCACAATAGGCACACACATATGAAATCTTC
chr09	18188056	18188100	TCTTTTCTAATCTAATGTATTATATCTATTTAGCTTAACTGTTGG
chr09	12330433	12330477	TCACATACTCACATATATATAAAGGCATATCTTTGGTAGCATTTA
chr09	3309656	3309700	AAAAGAATCATATGTAGTAAATGACCCATATAACTCAAAGATACC
chr09	7294380	7294424	GTTGCTTGAAGGCGCTTTTGAGGGTCTCCGTGATGGTCTTCCTGA
chr09	4539724	4539768	TTGTAAAAGATACTCTGATGTCCATTAACCCCACAGCTTTCTCAT
chr09	18317774	18317818	GACCAATTATTGACTACATCCACATAGCATCTGATACATGAGAAA
chr09	15521556	15521600	AGGCACAACTATAGATCCTAAATCCACGCTGCAAATTAAATTAGA
chr09	19455483	19455527	TGACCACCTGCATAAAGATGTATCGGATTAATCAAAGTCCAATGC
chr09	5931153	5931197	TCCATAGACATGAGCCGTGTTAGGGATAACAGGTTAAAAGTCATG
chr09	16630790	16630834	GATTCACTCAATTTCAAAGGCCAGAAGTATAGATAGCAATCAAAA
chr09	17782025	17782069	AACTTTTGACTATATAGTTGATCAAAGACAAATTAAAATACAGTA
chr09	17427169	17427213	CACAAGGTGGAAGTAACGGTCTGAAAGTCTGGAGTCTGCATTCAA
chr09	14923305	14923349	GGTTTAGCAGCCATTTGTGGTTTTGTACTATAAAGTCTTCTCGAA
chr09	15225948	15225992	CTTTTCCGGTTTGCTCACTGTTCGAACTGCCACTAGAATATCAGT
chr09	7205734	7205778	GATTAACACACGACATATTGATTCTTGAATGAAACCGGACAGATG
chr09	5881398	5881442	AGATCCACACATACCATATTTATTCTCTGTGAGGTCATGTAATAA
chr09	9201470	9201514	AATCCAGCCCTTATCTCTGACCGTAAAATCTATCCGAGCAACTTT
chr09	12649656	12649700	CCCCAAAGGACCAAGATCGTTCCTTTCCTCCACTAATCCCCATCT
chr09	7854026	7854070	AAATTGTTTTGACAGTTGTATGGTGTGTCGTACGAGATTACCAGA
chr09	21793092	21793136	TAAGGCTCCAATTTCATAGAGATGTATTTAAACAAAGTGCATGTG
chr09	17869531	17869575	TGCCGTTGACCAAAGCAACAAAGAAAGCCTCACACGGTAGATGAT
chr09	15012653	15012697	TAAATAATTTTGAAGAAACCTCGCTAAAAGGCTGGCCAAGTTATT
chr09	10028444	10028488	ACATATGTTATTCCTCCAAATATCTGATTGATTGATACGTGATAC
chr09	22511344	22511388	TCCATTTGCGTTGCCTCGATCAGCTCTTAACAATTTGCAAGTTCA
chr09	20232660	20232704	CTCCATTATACGAACTGAACTTTGGTATGGTATGGGAGGGAGTAT
chr09	2605894	2605938	TATTGGTGGCCTGACGAGCTCTCCGATGTACTCAATCATCTGAAC
chr09	459063	459107	TGTCCTCCTTGGCCATGAAGTATTGGTTTCTTGTGTGAAAGATCA
chr09	8208988	8209032	GAAGAAGATTCAACTCGTTACGTAATTAAGCATGTGATTTCCGGT
chr09	13141409	13141453	AACAATTGTTAATGGGCTATTTCTGCTGATTTATTTTAGAACCCC
chr09	22234053	22234097	CATATATATGCTCCGGGAATTTTAATTAGCCGTGTGTGAAGAACA
chr09	2359028	2359072	CTAAAGGAAGGGATGCATGGGACTAGGGGTTACATCAACTAAATT
chr09	18845396	18845440	GAGCAACTCCAGCGATCGATTCATATTAGGGTTTGGTTTTACTGA
chr09	14124615	14124659	GTGGGATTAACGCGCTTTTATTTACGATTATTTCTATAATTTAGT
chr09	499390	499434	CTATCCTCTCCACCAAATCCGATAAACTACTAGGGAAAGCTCGCC
chr09	19608021	19608065	AAAATATTGTATGATTTGGCTTTGAATTGTAGTGTCGAAGGTTTC
chr09	17610670	17610714	AACTCAACTATTCCATAAACTCTACTAGCTATATTATTCTTTGTT
chr09	1210284	1210328	CATTTTAACATTTTAATACTGCTGAAAATATAAGTCCATATGTGC
chr09	13935320	13935364	CCACCTGGTATTTGCCCGCCGAACACGCCGTAGCTAATTAACCAG
chr09	10731435	10731479	TGCTAGAATCGCCATTGCTTTTGAGTGTAGAAGGCGGCATCGAAG
chr09	12360288	12360332	GACATTAATTTGCTATACTTTGAGCGGGAATTACTATGCTTCATC
chr09	16185440	16185484	GCACCTGACAGCTGCTCACCGTCTCCAATCAACTCATCACACTAA
chr09	16252086	16252130	TGTATGTCGATGTCCAACTCTTCTTGACGTGATTTTGAAGCAATG
chr09	8618378	8618422	GTACTGCATGTATGGTGTTGCTTCAGCTAGTTGTAGTTTCGATCC
chr09	21308785	21308829	GGAGACGTAAACTAAACCTAGTAAGAGAACAAAAGCGTCGCGTGC
chr09	20120938	20120982	CAACACGCACGTCCGCATTCCGTTCTTCCCATCCGCACTCAGCAC
chr09	9964175	9964219	GATCGAACGTTATCCACTCATTTTAATTTATCTTGTACTGACGGA
chr09	9973933	9973977	CAAAAGGGAGAACCATTCCTTTCTTGCCTGGACTAGAATTCACTG
chr09	19748674	19748718	AAAACATGGAATCATATAGCAATCATAGAAACAATAGTACTCAAT
chr09	22780416	22780460	TTGCAGATGGTTTATATGTACTAAGCCTCAGTTGCTACTAAATCT
chr09	19028880	19028924	AATTAAAGATTTGTTCAAGCCATGCAAATACTGAAGACACAATGA
chr09	13887346	13887390	GCAGCTGTCAGGGTTATTTCCACTTTCCACAATGAAAATAGTTTT
chr09	5555742	5555786	AGCGTCACTCCTGTTGCTAGCTAAGGACGTGGATGCTGCCGCTCC
chr09	5786117	5786161	GGTTATGTGCCACACGTACCTTGGGTTATTTGCAACTTTAACCAT
chr09	11035165	11035209	GACACATATATTTATATATACTAATTAGTGGCACTCCTGAAAACC
chr09	18843430	18843474	AGGGAAAGCGGCTTTGGTGGCTCTTGTCGAGACGAAGTAGGATGG
[truncated: 25,000 more rows]
